# Supplementary material for: 2,3-Diamino­pyridinium 2-hy­droxy­benzoate
Source: Acta Crystallogr Sect E Struct Rep Online. 2011 Oct 29;67(Pt 11):o3121. doi: 10.1107/S1600536811044461 (PMC3247505; doi:10.1107/S1600536811044461)
Supplement: Supplementary file 2 [file e-67-o3121-Isup2.hkl]

#
# h,k,l, Fc-squared, Fo-squared, sigma(Fo-squared) and status flag
#
data_I
_shelx_title ' goh1m in Pbca (100K)'
_shelx_refln_list_code          4
_shelx_F_calc_maximum      209.73
_exptl_crystal_F_000      1040.00
_reflns_d_resolution_high  0.7108
 
loop_
 _symmetry_equiv_pos_as_xyz
 'x, y, z'
 '-x+1/2, -y, z+1/2'
 '-x, y+1/2, -z+1/2'
 'x+1/2, -y+1/2, -z'
 '-x, -y, -z'
 'x-1/2, y, -z-1/2'
 'x, -y-1/2, z-1/2'
 '-x-1/2, y-1/2, z'
 
_cell_length_a    10.4837
_cell_length_b    11.2604
_cell_length_c    20.0332
_cell_angle_alpha  90.000
_cell_angle_beta   90.000
_cell_angle_gamma  90.000
 
_shelx_F_squared_multiplier     1.000
 
loop_
 _refln_index_h
 _refln_index_k
 _refln_index_l
 _refln_F_squared_calc
 _refln_F_squared_meas
 _refln_F_squared_sigma
 _refln_observed_status
   2   0   0     3573.10     2639.72    158.39 o
   4   0   0      270.51      245.62     19.52 o
   6   0   0     4329.48     3544.72    215.33 o
   8   0   0     2595.91     2406.68    149.59 o
  10   0   0      328.91      339.89     30.18 o
  12   0   0       13.93       -0.04     10.32 o
   2   1   0      815.65      736.64     45.44 o
   4   1   0      469.31      441.23     29.79 o
   6   1   0      553.31      510.03     26.01 o
   8   1   0     1460.53     1293.10     59.26 o
  10   1   0       93.96      120.63     12.40 o
  12   1   0       34.91       38.90      9.47 o
   0   2   0    25495.57    33451.98   1986.65 o
   2   2   0      585.95      564.61     19.62 o
   4   2   0     2810.74     2570.20    109.53 o
   6   2   0     3447.48     3225.36    139.07 o
   8   2   0      578.02      579.31     29.63 o
  10   2   0        0.40       -0.09      5.99 o
  12   2   0       94.89       89.80     18.86 o
  14   2   0       34.26       27.26     16.45 o
   2   3   0       85.69       82.57      4.75 o
   4   3   0      664.30      653.40     23.32 o
   6   3   0       53.17       60.81     10.42 o
   8   3   0      107.53      105.87      8.20 o
  10   3   0      179.09      209.52     13.44 o
  12   3   0       45.72       17.09     13.48 o
  14   3   0        7.19        8.36     14.47 o
   0   4   0       59.11       43.91      7.31 o
   2   4   0     1675.90     1672.01     57.49 o
   4   4   0      458.33      497.89     22.72 o
   6   4   0      134.01      142.78      7.58 o
   8   4   0        0.07        1.37      3.85 o
  10   4   0      692.17      745.07     37.19 o
  12   4   0      101.21       93.42     21.20 o
  14   4   0       27.02       74.64     21.26 o
   2   5   0     1400.09     1633.75     48.20 o
   4   5   0      874.73      857.03     31.20 o
   6   5   0     1342.48     1385.03     59.06 o
   8   5   0      667.25      724.66     25.16 o
  10   5   0      574.75      585.58     31.67 o
  12   5   0        0.88       -3.97     12.59 o
   0   6   0      680.78      805.50     53.53 o
   2   6   0     3786.44     3877.06    111.86 o
   4   6   0       21.32       35.50      4.11 o
   6   6   0      444.59      451.18     22.94 o
   8   6   0        5.58       -9.35      7.12 o
  10   6   0        0.56       -1.03      8.66 o
  12   6   0        5.13        3.48     14.08 o
   2   7   0      152.51      172.19      9.29 o
   4   7   0        7.05        5.22      3.24 o
   6   7   0        8.42        3.08      8.16 o
   8   7   0      646.19      663.01     35.12 o
  10   7   0       92.68       98.53     14.23 o
  12   7   0       19.82        5.38     15.04 o
   0   8   0        0.53       -1.09      6.31 o
   2   8   0      389.31      379.50     14.68 o
   4   8   0       33.88       31.74      4.75 o
   6   8   0        0.86        2.64      7.54 o
   8   8   0      196.09      222.12     28.98 o
  10   8   0      110.77      136.82     26.31 o
  12   8   0       13.59       11.21     15.60 o
   2   9   0        6.18       10.13      3.91 o
   4   9   0        0.01       -0.72      4.10 o
   6   9   0        1.31        2.26      7.66 o
   8   9   0       10.72       11.81      9.96 o
  10   9   0        0.50        8.74     14.17 o
   0  10   0      634.56      611.57     31.32 o
   2  10   0      538.93      538.54     22.52 o
   4  10   0       54.96       65.11      8.57 o
   6  10   0      163.02      186.71     21.46 o
   8  10   0       35.89       23.51     11.22 o
  10  10   0        8.23        4.62     14.91 o
   2  11   0       19.45       19.33      5.21 o
   4  11   0        0.61       -0.62      5.60 o
   6  11   0      371.21      376.16     25.86 o
   8  11   0      163.88      222.75     44.02 o
  10  11   0       67.34       41.81     19.20 o
   0  12   0      316.89      300.83     21.37 o
   2  12   0      450.30      387.28     21.45 o
   4  12   0      237.87      254.10     20.28 o
   6  12   0      781.15      786.94     47.49 o
   8  12   0       18.23       40.98     13.84 o
   2  13   0        8.36        5.25      6.13 o
   4  13   0       11.00        2.52      9.46 o
   6  13   0      855.62      948.18     91.70 o
   8  13   0       22.49       20.55     13.51 o
   0  14   0        0.60       17.37     10.95 o
   2  14   0       13.53       17.72      7.57 o
   4  14   0       12.35       -0.36      7.22 o
   6  14   0       19.89       15.96     12.51 o
   2  15   0        1.82        6.41     11.47 o
   4  15   0       23.48       27.48      9.15 o
   1   1   1      105.18       95.58      4.09 o
   2   1   1      198.74      209.08      7.40 o
   3   1   1     7943.16     7672.47    323.24 o
   4   1   1      850.54      745.10     33.61 o
   5   1   1     6099.18     5934.49    205.71 o
   6   1   1     1352.76     1213.00     38.60 o
   7   1   1       19.98       27.25      3.97 o
   8   1   1      210.01      193.27     10.07 o
   9   1   1        2.86       -0.01      3.68 o
  10   1   1        0.02       -5.27      4.87 o
  11   1   1       29.62       37.59      6.17 o
  12   1   1        9.05        8.62      8.78 o
  13   1   1        4.85        0.81      8.37 o
  14   1   1        1.12      -15.19     11.22 o
   0   2   1     2395.55     2411.51     80.34 o
   1   2   1     7257.94     7241.67    166.82 o
   2   2   1     2495.90     2372.09     51.15 o
   3   2   1     2322.96     2347.78     61.80 o
   4   2   1        0.23       -2.20      1.81 o
   5   2   1      184.85      164.91      7.68 o
   6   2   1      218.80      229.57     10.06 o
   7   2   1      428.67      451.31     16.75 o
   8   2   1       34.24       36.17      6.62 o
   9   2   1       29.43       24.49      4.86 o
  10   2   1        3.94       -1.46      3.97 o
  11   2   1      179.78      186.87     14.59 o
  12   2   1        6.14        4.30      6.72 o
  13   2   1        6.00       -0.55      8.89 o
  14   2   1       11.66       22.08     16.88 o
   1   3   1      311.16      313.60      7.93 o
   2   3   1     1282.80     1204.00     28.75 o
   3   3   1      157.52      152.70      5.43 o
   4   3   1      114.83      112.16      4.18 o
   5   3   1       86.58      101.41      6.92 o
   6   3   1       81.95       87.93      4.68 o
   7   3   1       16.68       16.11      2.61 o
   8   3   1        4.00        5.97      2.92 o
   9   3   1     1821.68     1817.79     47.07 o
  10   3   1      232.19      211.21     10.60 o
  11   3   1        1.21       -0.31      6.51 o
  12   3   1        0.11        8.66      9.33 o
  13   3   1       17.22       11.82      9.72 o
  14   3   1       24.47       23.23     11.15 o
   0   4   1      415.38      389.00     15.13 o
   1   4   1     4883.01     4839.66    127.07 o
   2   4   1      159.46      158.87      5.67 o
   3   4   1      366.21      337.75      9.49 o
   4   4   1        0.36        5.17      3.02 o
   5   4   1      545.62      633.34     18.36 o
   6   4   1      533.49      552.70     15.23 o
   7   4   1       14.70       18.26      2.69 o
   8   4   1      264.99      260.31      8.38 o
   9   4   1      633.44      653.40     17.57 o
  10   4   1       73.42       83.20      8.22 o
  11   4   1       17.67       20.59      9.69 o
  12   4   1        9.23       -0.58      9.17 o
  13   4   1       13.74        9.18     10.15 o
  14   4   1        6.99       -3.91      9.93 o
   1   5   1        3.83        7.96      2.27 o
   2   5   1     1703.47     1746.40     36.31 o
   3   5   1     2864.48     2942.73     60.15 o
   4   5   1      178.24      188.37      6.59 o
   5   5   1      619.69      612.05     19.83 o
   6   5   1      321.68      328.59     13.25 o
   7   5   1      722.26      760.22     22.79 o
   8   5   1     1257.44     1290.02     33.73 o
   9   5   1      383.88      379.24     15.27 o
  10   5   1       79.04       47.55      8.99 o
  11   5   1       98.49       82.58     14.39 o
  12   5   1      116.38      104.78     17.26 o
  13   5   1        0.00       -2.84     10.06 o
   0   6   1     3831.20     3788.30    128.42 o
   1   6   1      247.11      256.63      7.85 o
   2   6   1      372.92      387.18      9.86 o
   3   6   1     1432.50     1504.97     31.93 o
   4   6   1        4.38        3.11      2.18 o
   5   6   1      126.69      149.66      7.34 o
   6   6   1        1.80       -0.84      3.38 o
   7   6   1       29.64       42.47      6.63 o
   8   6   1      347.28      363.38     14.21 o
   9   6   1        2.11       -2.93      5.59 o
  10   6   1        0.10       -9.75      6.77 o
  11   6   1       18.19       22.88     10.99 o
  12   6   1       26.89        3.71      9.99 o
  13   6   1       46.68       30.99     12.29 o
   1   7   1     2335.65     2394.95     53.71 o
   2   7   1       45.52       48.56      3.48 o
   3   7   1       69.01       89.62      4.47 o
   4   7   1      127.43      147.61      5.92 o
   5   7   1       63.48       61.47      4.78 o
   6   7   1      776.44      782.59     24.10 o
   7   7   1        1.85        3.52      5.30 o
   8   7   1      346.06      334.04     15.66 o
   9   7   1      136.57      153.14     11.82 o
  10   7   1        1.46        0.07      7.70 o
  11   7   1       19.05        8.57      9.91 o
  12   7   1       12.59       10.47     10.84 o
   0   8   1     1213.61     1212.73     56.01 o
   1   8   1       29.79       31.35      4.00 o
   2   8   1      389.38      362.67     10.88 o
   3   8   1       50.14       62.84      4.11 o
   4   8   1        2.95        5.63      2.56 o
   5   8   1        1.08       -0.48      3.35 o
   6   8   1      247.89      279.53     14.52 o
   7   8   1       67.61       85.29      8.86 o
   8   8   1       30.73       35.70      7.25 o
   9   8   1       14.63        2.48      6.53 o
  10   8   1       25.67       20.69      9.35 o
  11   8   1        0.08        8.02     10.47 o
  12   8   1       20.36       14.80     11.94 o
   1   9   1       59.09       61.98      4.65 o
   2   9   1      127.78      125.19      5.98 o
   3   9   1       68.88       66.60      4.84 o
   4   9   1       35.06       35.56      4.25 o
   5   9   1      325.75      321.37     13.66 o
   6   9   1        0.07       -1.14      6.65 o
   7   9   1       73.84       83.16      9.27 o
   8   9   1       11.48        2.06      6.33 o
   9   9   1       12.14       25.40      7.84 o
  10   9   1        0.94        4.38      8.40 o
  11   9   1       51.55       41.64     13.18 o
   0  10   1      158.30      171.56     10.60 o
   1  10   1       15.82       10.42      3.07 o
   2  10   1      120.93      121.82      6.36 o
   3  10   1      177.54      183.65      8.86 o
   4  10   1       32.10       31.27      4.94 o
   5  10   1       92.87      106.38      8.38 o
   6  10   1      111.72      138.51     11.42 o
   7  10   1       37.11       24.62      7.62 o
   8  10   1       31.86       56.03      9.19 o
   9  10   1       14.12       23.46      8.65 o
  10  10   1        2.65       -9.07      8.19 o
   1  11   1       21.90       16.66      3.62 o
   2  11   1       75.88       87.37      6.17 o
   3  11   1      149.81      170.68     11.54 o
   4  11   1       25.35       21.53      4.77 o
   5  11   1       71.83       88.69      9.24 o
   6  11   1       50.49       60.60      9.17 o
   7  11   1        0.76      -12.69      6.60 o
   8  11   1        6.21        6.11      8.42 o
   9  11   1        1.24       -8.61      8.92 o
  10  11   1        0.27        9.84     11.61 o
   0  12   1      540.44      566.52     22.14 o
   1  12   1      244.87      267.29     14.39 o
   2  12   1        0.21        7.04      4.07 o
   3  12   1        0.09       -6.38      3.68 o
   4  12   1        0.34        3.19      4.42 o
   5  12   1       11.54       11.38      5.60 o
   6  12   1       30.74       46.93      9.07 o
   7  12   1        0.53        6.45      7.87 o
   8  12   1       24.38       20.71      9.15 o
   9  12   1       50.66       41.26     11.67 o
   1  13   1      196.22      215.43     13.36 o
   2  13   1        2.34        3.40      4.22 o
   3  13   1       28.85       29.24      6.27 o
   4  13   1        4.58        0.34      4.55 o
   5  13   1       87.96      103.73     17.54 o
   6  13   1        2.01       13.00      8.29 o
   7  13   1        1.90        6.85      8.54 o
   8  13   1       29.21       26.65     10.77 o
   0  14   1        0.03        9.57      7.51 o
   1  14   1       19.95       22.63      5.91 o
   2  14   1       20.17       17.82      6.51 o
   3  14   1        0.00       -1.42      4.44 o
   4  14   1        0.79        5.30      4.98 o
   5  14   1       38.35       52.03     11.23 o
   6  14   1        0.52        5.75      8.27 o
   1  15   1        8.52        9.77      8.60 o
   2  15   1        1.72        2.42      5.31 o
   3  15   1        7.47       12.67      5.88 o
   4  15   1        5.03       16.07      9.71 o
   1   0   2        5.60        0.56      2.76 o
   2   0   2      134.30      101.52     10.31 o
   3   0   2       34.73       44.40      4.66 o
   4   0   2       22.18       26.74      6.00 o
   5   0   2      284.30      215.98     17.80 o
   6   0   2     1319.86     1152.58     52.08 o
   7   0   2       13.40       11.39      4.62 o
   8   0   2       18.22       15.14      5.70 o
   9   0   2      146.51      158.32     13.58 o
  10   0   2       53.81       67.80      9.83 o
  11   0   2       93.62       98.08     12.03 o
  12   0   2       16.84       10.63      7.91 o
  13   0   2       83.09      107.15     19.13 o
   1   1   2       85.93       79.62      3.68 o
   2   1   2    13721.68    14162.92    368.13 o
   3   1   2     7867.46     6873.14    236.66 o
   4   1   2      943.67      843.23     53.01 o
   5   1   2      180.28      176.80      9.91 o
   6   1   2      342.54      329.42     12.79 o
   7   1   2       15.64       15.80      5.06 o
   8   1   2      177.81      163.41     10.38 o
   9   1   2       57.14       47.65      5.69 o
  10   1   2       59.12       57.34      8.94 o
  11   1   2       15.48        9.92      4.97 o
  12   1   2        1.34        6.34      6.31 o
  13   1   2       82.16       82.04     13.12 o
  14   1   2        7.01        3.41     13.38 o
   0   2   2     1223.08     1179.93     33.96 o
   1   2   2       14.82       21.22      2.01 o
   2   2   2    20998.80    20924.38    530.25 o
   3   2   2      818.31      758.58     23.56 o
   4   2   2       69.93       72.96      4.96 o
   5   2   2      473.79      483.37     15.08 o
   6   2   2      567.93      517.48     22.57 o
   7   2   2      143.43      136.89      7.06 o
   8   2   2      133.43      124.38      7.00 o
   9   2   2       24.43       25.34      4.41 o
  10   2   2       19.51       17.09      4.56 o
  11   2   2        4.83        0.25      5.95 o
  12   2   2      148.15      170.69     11.84 o
  13   2   2        0.04      -15.05      7.76 o
  14   2   2        8.20        7.98     14.14 o
   1   3   2        1.86        0.63      1.46 o
   2   3   2     1282.30     1274.58     30.22 o
   3   3   2      111.99      105.43      4.19 o
   4   3   2        2.58        3.92      1.97 o
   5   3   2       33.55       43.66      3.89 o
   6   3   2      404.23      377.63     11.32 o
   7   3   2      145.34      137.00      5.72 o
   8   3   2       58.46       55.40      4.10 o
   9   3   2        5.58        7.87      4.15 o
  10   3   2       60.59       65.77      7.23 o
  11   3   2       17.84       27.99      8.43 o
  12   3   2       30.27       25.59     22.00 o
  13   3   2        3.75       -0.30      8.76 o
  14   3   2       24.89       50.27     12.72 o
   0   4   2     1243.27     1167.61     40.63 o
   1   4   2     1336.81     1317.13     35.74 o
   2   4   2      274.98      256.67      7.74 o
   3   4   2       51.35       55.41      3.43 o
   4   4   2     4579.70     4526.62    116.73 o
   5   4   2      536.67      581.83     17.18 o
   6   4   2       11.81       16.40      2.84 o
   7   4   2      627.63      633.29     16.09 o
   8   4   2      458.05      490.22     13.66 o
   9   4   2      191.96      210.70     10.44 o
  10   4   2        6.76       -1.31      4.98 o
  11   4   2       76.94       84.27     18.15 o
  12   4   2       99.19       83.13     14.71 o
  13   4   2       85.95       91.58     15.45 o
  14   4   2        0.05        6.26     10.99 o
   1   5   2     1327.51     1421.61     35.03 o
   2   5   2       11.14       10.89      2.08 o
   3   5   2      118.91      149.04      5.41 o
   4   5   2       19.59       21.66      3.60 o
   5   5   2       34.83       37.07      3.64 o
   6   5   2      132.34      152.72      7.99 o
   7   5   2      377.57      340.67     12.49 o
   8   5   2       12.41        6.74      5.68 o
   9   5   2       35.47       38.70      4.96 o
  10   5   2       37.53       36.45      8.63 o
  11   5   2       52.29       51.32     17.94 o
  12   5   2       20.55       17.51     10.20 o
  13   5   2        4.42       18.82     10.94 o
   0   6   2      245.06      254.00     12.29 o
   1   6   2      375.88      377.02     11.21 o
   2   6   2       56.71       52.41      3.50 o
   3   6   2     2976.67     2904.49     59.60 o
   4   6   2       70.77       72.87      4.63 o
   5   6   2      435.85      465.59     15.28 o
   6   6   2       79.78       75.12      5.43 o
   7   6   2     2924.46     2978.26     79.80 o
   8   6   2      681.79      726.50     30.15 o
   9   6   2      207.17      208.53     12.80 o
  10   6   2       38.58       30.55      8.49 o
  11   6   2       83.89       68.29     15.84 o
  12   6   2      111.35      155.06     19.43 o
  13   6   2      165.73      181.38     21.51 o
   1   7   2     3255.16     3283.00     79.37 o
   2   7   2      516.78      531.42     14.00 o
   3   7   2       40.91       48.94      3.49 o
   4   7   2      122.68      131.83      6.03 o
   5   7   2       52.83       42.36      4.75 o
   6   7   2      730.05      727.59     22.83 o
   7   7   2      251.08      288.27     12.79 o
   8   7   2       42.48       50.07      7.51 o
   9   7   2        1.09        3.18      6.12 o
  10   7   2       18.36       23.74      8.74 o
  11   7   2        6.91        9.40     10.00 o
  12   7   2        2.43       -5.47     10.17 o
   0   8   2       10.74       10.63      4.04 o
   1   8   2       52.40       59.74      4.61 o
   2   8   2      295.39      294.35      9.42 o
   3   8   2       11.58       11.29      2.65 o
   4   8   2       52.27       58.43      5.06 o
   5   8   2      320.43      301.13     10.95 o
   6   8   2      386.39      368.54     14.46 o
   7   8   2      174.59      177.47     14.07 o
   8   8   2       55.92       53.58      7.92 o
   9   8   2       40.81       37.96      9.60 o
  10   8   2       63.51       65.93     11.36 o
  11   8   2       52.34       29.18     11.64 o
  12   8   2        3.94        7.17     11.32 o
   1   9   2       55.37       72.80      6.05 o
   2   9   2       10.42        8.59      2.76 o
   3   9   2       39.54       40.95      4.25 o
   4   9   2      119.78      121.19      7.90 o
   5   9   2       44.21       47.19      6.99 o
   6   9   2        1.04       -2.26      6.15 o
   7   9   2        7.09        9.09      6.33 o
   8   9   2       16.18       22.41      7.20 o
   9   9   2       12.52       13.58      8.88 o
  10   9   2       23.25        8.87      8.37 o
  11   9   2        9.19       -1.53     10.24 o
   0  10   2       86.93       79.16      7.30 o
   1  10   2       61.33       51.66      5.29 o
   2  10   2      175.52      167.20      8.07 o
   3  10   2      109.81      112.67      6.75 o
   4  10   2       34.15       45.19      4.84 o
   5  10   2       69.69       80.66      7.60 o
   6  10   2       17.90       26.74      7.14 o
   7  10   2       23.62       27.53     10.40 o
   8  10   2       11.32       15.12      7.74 o
   9  10   2       27.05       33.18     10.64 o
  10  10   2       39.25       43.84     11.05 o
   1  11   2      169.82      173.36      8.66 o
   2  11   2       33.98       31.31      4.52 o
   3  11   2        7.35        9.12      3.81 o
   4  11   2      472.99      484.76     15.91 o
   5  11   2      176.07      182.04     14.12 o
   6  11   2        5.47        9.01      7.02 o
   7  11   2        1.50       -5.03      6.65 o
   8  11   2        1.03       -9.50      6.91 o
   9  11   2        2.10        0.20      8.78 o
  10  11   2       13.55       21.13     12.33 o
   0  12   2       27.65       16.18      6.14 o
   1  12   2       35.22       33.72      4.83 o
   2  12   2       26.42       21.55      4.76 o
   3  12   2       10.11       12.13      4.52 o
   4  12   2        6.18        7.45      4.52 o
   5  12   2       38.56       46.78      7.07 o
   6  12   2        0.38        8.51      7.14 o
   7  12   2       68.69       64.17     10.25 o
   8  12   2       34.80       55.78     14.76 o
   9  12   2        3.91        2.46     12.37 o
   1  13   2       74.02       64.56      6.89 o
   2  13   2        0.25       -1.84      3.85 o
   3  13   2       10.07       17.48      5.04 o
   4  13   2        0.61        2.65      4.43 o
   5  13   2       10.25       14.67      6.14 o
   6  13   2        0.00        5.76      7.77 o
   7  13   2       70.70       77.62     11.75 o
   8  13   2       98.59       79.89     13.17 o
   0  14   2       70.89       46.44     10.28 o
   1  14   2        2.43        3.47      4.63 o
   2  14   2       64.07       84.78      8.04 o
   3  14   2       18.13       19.11      5.68 o
   4  14   2        6.69       -2.11      5.70 o
   5  14   2       13.62        4.41      7.24 o
   6  14   2        8.28       10.29      8.53 o
   1  15   2        0.04        1.21      6.77 o
   2  15   2        0.25        1.26      5.33 o
   3  15   2        3.07        3.83      5.44 o
   4  15   2        2.08        2.96      6.81 o
   1   1   3    19117.90    19738.28    554.09 o
   2   1   3    43986.28    50118.49   1267.77 o
   3   1   3      853.61      792.19     21.66 o
   4   1   3     8354.25     7650.98    456.24 o
   5   1   3       92.09       86.99      6.53 o
   6   1   3     1140.04     1086.67     51.97 o
   7   1   3     1986.65     2019.15     62.88 o
   8   1   3      561.36      532.56     22.45 o
   9   1   3       37.85       39.02      5.36 o
  10   1   3        9.62       12.10      4.76 o
  11   1   3       51.14       40.49      7.33 o
  12   1   3       61.46       43.01      7.09 o
  13   1   3        3.74        3.21      7.09 o
  14   1   3        4.19       -7.41     12.77 o
   0   2   3       18.48       13.37      2.69 o
   1   2   3        3.21        8.02      1.81 o
   2   2   3    29829.26    33342.01    935.29 o
   3   2   3     3068.08     3160.63     74.68 o
   4   2   3      212.00      205.61     13.13 o
   5   2   3      783.23      822.32     22.99 o
   6   2   3      535.79      564.22     21.36 o
   7   2   3      392.16      370.69     12.99 o
   8   2   3        4.83        8.07      3.70 o
   9   2   3       60.07       54.69      5.49 o
  10   2   3      147.81      133.44     10.05 o
  11   2   3      196.70      194.51     12.81 o
  12   2   3      110.41      123.46     10.20 o
  13   2   3        2.31       -1.46      8.33 o
  14   2   3        0.63      -19.94     12.51 o
   1   3   3      192.68      220.63      6.40 o
   2   3   3     8472.39     8516.39    212.85 o
   3   3   3     3599.99     3636.54     93.69 o
   4   3   3      824.38      857.32     20.36 o
   5   3   3     1505.58     1497.45     37.26 o
   6   3   3       94.02       95.41      5.61 o
   7   3   3       88.96       84.31      4.91 o
   8   3   3      111.85      127.62      5.84 o
   9   3   3        2.55        4.26      4.55 o
  10   3   3      102.46      102.74      8.84 o
  11   3   3      238.96      224.61     13.05 o
  12   3   3      280.06      257.33     21.37 o
  13   3   3        0.80       -3.58     14.18 o
  14   3   3        4.58       -5.36      9.72 o
   0   4   3     4430.89     4213.49    141.39 o
   1   4   3       48.37       50.27      3.04 o
   2   4   3      105.25      107.59      5.55 o
   3   4   3     1445.76     1428.75     37.95 o
   4   4   3      462.37      464.57     11.74 o
   5   4   3      496.45      492.47     13.83 o
   6   4   3       46.23       53.75      3.56 o
   7   4   3      107.26      110.39      6.22 o
   8   4   3       40.79       46.72      5.09 o
   9   4   3       29.40       25.68      5.68 o
  10   4   3       17.66       23.96      6.12 o
  11   4   3      187.30      159.79     13.75 o
  12   4   3        4.13       -0.03      8.75 o
  13   4   3       13.18        3.08      9.67 o
  14   4   3       21.97       37.75     12.81 o
   1   5   3      122.57      126.71      4.98 o
   2   5   3      307.33      314.09      8.70 o
   3   5   3      272.48      279.52      8.50 o
   4   5   3      295.65      311.06      9.28 o
   5   5   3      310.97      345.76     11.55 o
   6   5   3      461.65      484.89     15.44 o
   7   5   3      794.92      870.38     33.32 o
   8   5   3      199.38      196.44     13.21 o
   9   5   3        7.96       -1.18      4.46 o
  10   5   3        8.79        4.47      6.08 o
  11   5   3       71.19       59.36      9.87 o
  12   5   3       21.37       33.85     11.18 o
  13   5   3       31.90       28.97     11.89 o
   0   6   3     3413.49     3488.81    100.87 o
   1   6   3       13.64       18.01      2.43 o
   2   6   3        0.12       -0.58      1.85 o
   3   6   3       31.91       53.31      4.29 o
   4   6   3      540.72      492.45     13.81 o
   5   6   3       94.06      107.64      5.43 o
   6   6   3      829.60      861.05     28.32 o
   7   6   3      453.99      472.70     16.58 o
   8   6   3      477.97      521.71     18.19 o
   9   6   3       34.95       37.97      6.94 o
  10   6   3       42.33       24.96      8.86 o
  11   6   3        1.57       -7.57      8.38 o
  12   6   3      116.66      158.20     19.59 o
  13   6   3        0.34        9.54     11.49 o
   1   7   3      380.36      380.23     10.76 o
   2   7   3       52.66       39.42      3.67 o
   3   7   3       67.65       73.85      4.53 o
   4   7   3      192.46      200.50      7.32 o
   5   7   3       20.81       20.45      3.99 o
   6   7   3        0.01       -4.79      4.00 o
   7   7   3       91.90       83.56      7.49 o
   8   7   3        3.38       -3.64      4.64 o
   9   7   3        0.67       -3.20      6.99 o
  10   7   3        7.82        1.85     13.32 o
  11   7   3        0.90        1.42      7.95 o
  12   7   3       28.62       26.27     11.73 o
   0   8   3      937.21      871.41     32.82 o
   1   8   3      773.76      784.11     21.42 o
   2   8   3      102.62      116.73      6.32 o
   3   8   3       40.01       48.81      4.06 o
   4   8   3       81.12       79.46      5.73 o
   5   8   3      352.41      320.22     11.53 o
   6   8   3        3.28        4.97      4.68 o
   7   8   3       10.07        8.17      4.87 o
   8   8   3        0.07       -1.13      5.81 o
   9   8   3       75.96      102.76     12.30 o
  10   8   3       40.47       41.07     10.41 o
  11   8   3        3.70       -8.26      8.00 o
  12   8   3       13.29       12.67     11.47 o
   1   9   3      144.18      154.13      7.22 o
   2   9   3      246.22      238.02      8.20 o
   3   9   3      369.21      360.69     11.33 o
   4   9   3      407.20      367.81     12.78 o
   5   9   3       12.01        7.53      4.13 o
   6   9   3       18.84       14.29      5.31 o
   7   9   3       30.16       34.76      7.49 o
   8   9   3        8.51       14.22      7.06 o
   9   9   3       10.09        5.68      8.50 o
  10   9   3        4.89       -7.25      7.76 o
  11   9   3        2.46       -2.82      8.61 o
   0  10   3      136.19      165.36     10.51 o
   1  10   3      206.09      209.07     10.75 o
   2  10   3       30.00       22.56      3.92 o
   3  10   3       43.71       51.27      4.95 o
   4  10   3      139.70      183.25      9.59 o
   5  10   3        1.19       -3.31      4.38 o
   6  10   3       28.26       47.93      7.95 o
   7  10   3       12.70        3.32      6.86 o
   8  10   3       26.22       36.42      8.47 o
   9  10   3       27.51       35.20     10.73 o
  10  10   3       52.20      129.89     30.15 o
   1  11   3      247.68      247.72     12.28 o
   2  11   3      127.32      129.01      7.31 o
   3  11   3      111.70      112.86      7.11 o
   4  11   3     1232.26     1194.35     40.38 o
   5  11   3      134.79      147.83     15.30 o
   6  11   3       42.05       44.68      8.21 o
   7  11   3       21.07       37.66      8.35 o
   8  11   3        0.74        4.71      7.69 o
   9  11   3       27.38       32.26     11.08 o
  10  11   3        7.39       -2.01     16.81 o
   0  12   3       25.41       23.75      6.86 o
   1  12   3       86.13       90.50      6.58 o
   2  12   3       66.53       78.08      6.21 o
   3  12   3       28.90       32.63      5.38 o
   4  12   3      246.47      286.66     34.85 o
   5  12   3       86.94      106.59     11.10 o
   6  12   3       10.20       13.20      7.63 o
   7  12   3       84.32       76.11     10.57 o
   8  12   3        8.42        5.33     11.48 o
   9  12   3        1.70       12.34     13.01 o
   1  13   3        0.07       -5.43      3.90 o
   2  13   3      130.46      140.19      9.66 o
   3  13   3        5.96        0.97      5.64 o
   4  13   3       23.39       22.33      6.24 o
   5  13   3       98.96       83.85      9.36 o
   6  13   3       28.52       30.15     13.43 o
   7  13   3       37.11       32.91      9.56 o
   8  13   3       64.19       90.68     33.55 o
   0  14   3       34.90       23.36     16.76 o
   1  14   3        0.41       -0.82      4.72 o
   2  14   3        0.13        2.27      4.85 o
   3  14   3        9.90       11.57      5.62 o
   4  14   3        0.05       -4.76      5.40 o
   5  14   3      140.69      174.66     12.28 o
   6  14   3       11.55       21.24      9.26 o
   1  15   3        0.06        2.36      5.27 o
   2  15   3        3.73       10.43      5.65 o
   3  15   3       20.75       24.09      6.35 o
   4  15   3        1.45        2.78      7.01 o
   0   0   4     9899.29     8138.12    484.58 o
   1   0   4     2851.07     2344.82    117.66 o
   2   0   4     9841.57     9304.34    553.80 o
   3   0   4       65.53       51.69      7.37 o
   4   0   4    13796.37    12013.12    715.89 o
   5   0   4      338.79      413.85     30.31 o
   6   0   4     2657.50     2327.89    101.43 o
   7   0   4      116.91      103.85      9.69 o
   8   0   4        8.95        8.46      5.30 o
   9   0   4       60.63       40.88      7.61 o
  10   0   4       27.89       29.42      7.83 o
  11   0   4       33.92       13.61      7.32 o
  12   0   4      135.05      116.57     19.56 o
  13   0   4        8.27        9.86      9.28 o
  14   0   4       57.51       40.28     11.36 o
   1   1   4     2030.25     1975.91     65.96 o
   2   1   4     4619.27     4730.88    120.53 o
   3   1   4     3818.44     3664.62    127.09 o
   4   1   4     3147.60     3026.78     88.46 o
   5   1   4        0.06        0.32      2.26 o
   6   1   4        0.27        1.10      4.57 o
   7   1   4       53.17       69.32      5.68 o
   8   1   4       26.61       19.43      4.19 o
   9   1   4        5.66        2.78      4.01 o
  10   1   4       10.13       14.23      4.88 o
  11   1   4       87.84      101.43      9.01 o
  12   1   4        0.86        5.79      5.67 o
  13   1   4        0.65      -15.90      8.37 o
  14   1   4       13.88       -6.28      9.65 o
   0   2   4     2033.09     1908.90     77.39 o
   1   2   4     7668.17     7083.80    227.32 o
   2   2   4    11759.33    11506.34    292.82 o
   3   2   4     4092.12     4220.36    108.25 o
   4   2   4        1.69       -2.33      1.66 o
   5   2   4      874.78      896.57     31.63 o
   6   2   4       56.66       56.27      4.28 o
   7   2   4      377.10      367.80     11.31 o
   8   2   4       60.22       65.15      5.36 o
   9   2   4      164.10      164.43      9.64 o
  10   2   4      149.40      128.75     11.22 o
  11   2   4      173.11      189.77     16.49 o
  12   2   4        1.44       -1.25      5.49 o
  13   2   4        0.64        4.31      7.17 o
  14   2   4        0.76        2.05     13.25 o
   1   3   4     1543.61     1460.15     38.09 o
   2   3   4     1306.73     1291.38     37.68 o
   3   3   4     2657.46     2673.25     69.44 o
   4   3   4      480.47      465.49     10.80 o
   5   3   4        4.17        5.42      1.90 o
   6   3   4       84.32       71.40      7.46 o
   7   3   4       36.58       35.77      4.33 o
   8   3   4        4.12        3.56      3.20 o
   9   3   4      499.43      531.19     20.61 o
  10   3   4        0.01        3.01      6.74 o
  11   3   4      399.76      431.35     18.83 o
  12   3   4       23.19       20.03      6.46 o
  13   3   4        6.48        7.00     10.02 o
  14   3   4       25.81       29.67     16.17 o
   0   4   4      184.80      192.01      8.96 o
   1   4   4        0.07        1.08      1.40 o
   2   4   4      127.09      131.25      8.70 o
   3   4   4       47.17       49.44      4.14 o
   4   4   4        3.48        3.01      2.29 o
   5   4   4      824.06      807.46     23.42 o
   6   4   4      153.42      157.70      6.23 o
   7   4   4        3.75        2.59      2.93 o
   8   4   4       29.46       33.29      4.75 o
   9   4   4       30.00       32.57      6.95 o
  10   4   4     1165.17     1220.63     41.55 o
  11   4   4       11.81        8.03      5.91 o
  12   4   4       22.53       44.76     17.89 o
  13   4   4       11.41        7.35     10.07 o
  14   4   4       16.52        5.83     16.16 o
   1   5   4      170.14      173.94      5.36 o
   2   5   4     1655.94     1703.59     41.69 o
   3   5   4      805.42      813.77     20.56 o
   4   5   4       33.16       32.23      3.66 o
   5   5   4     1003.63     1037.67     29.55 o
   6   5   4       94.91      144.21     13.42 o
   7   5   4      116.86      120.75      7.63 o
   8   5   4       80.37       84.03      6.90 o
   9   5   4      114.54      126.56      8.68 o
  10   5   4      191.84      196.82     11.01 o
  11   5   4      134.03      108.75     12.32 o
  12   5   4       49.78       26.88      9.60 o
  13   5   4        0.00       14.05     11.06 o
   0   6   4      650.98      729.41     23.35 o
   1   6   4       60.58       70.09      3.58 o
   2   6   4      654.05      695.52     18.51 o
   3   6   4      216.43      224.00      7.24 o
   4   6   4       75.83       85.34      4.55 o
   5   6   4       61.60       61.14      4.98 o
   6   6   4     1649.14     1697.44     47.04 o
   7   6   4       55.72       53.82      7.01 o
   8   6   4        8.47       14.42      6.31 o
   9   6   4        4.79        2.92      5.82 o
  10   6   4       10.17        2.19      7.57 o
  11   6   4       20.33       16.87      8.55 o
  12   6   4      112.79      152.09     28.21 o
  13   6   4       39.91       42.29     17.62 o
   1   7   4       16.17       18.79      3.10 o
   2   7   4      231.44      246.35      8.65 o
   3   7   4      307.76      319.51      9.59 o
   4   7   4        0.59       -3.14      3.51 o
   5   7   4     1354.73     1327.55     46.01 o
   6   7   4       18.06       24.62      5.16 o
   7   7   4        0.58       -7.61      4.25 o
   8   7   4      143.82      145.88     12.88 o
   9   7   4        1.16       -3.42      7.14 o
  10   7   4       78.01       62.96     10.83 o
  11   7   4       20.85       17.25      8.39 o
  12   7   4       20.00        7.71     11.15 o
   0   8   4      496.11      476.61     17.29 o
   1   8   4      242.22      247.59      8.36 o
   2   8   4        0.31       -0.34      2.55 o
   3   8   4      353.32      312.71     11.55 o
   4   8   4       27.18       26.71      4.21 o
   5   8   4       99.01      104.17      6.78 o
   6   8   4        8.04        0.48      4.46 o
   7   8   4        7.71       10.05      5.08 o
   8   8   4       54.64       60.04     10.33 o
   9   8   4        0.16        2.18      7.92 o
  10   8   4       13.31       23.98      9.23 o
  11   8   4       31.92       41.22     10.51 o
  12   8   4       34.54       21.78     12.18 o
   1   9   4        1.33       -0.12      2.40 o
   2   9   4        5.70        4.73      2.95 o
   3   9   4        1.15        1.34      3.47 o
   4   9   4      367.78      377.80     13.08 o
   5   9   4       79.80       85.89      6.61 o
   6   9   4        6.17        7.02      4.94 o
   7   9   4        1.99       -5.25      5.66 o
   8   9   4        5.44        5.21      7.80 o
   9   9   4       26.68       25.70      9.85 o
  10   9   4        9.16       15.04      9.45 o
  11   9   4       42.47       25.47     10.37 o
   0  10   4      303.01      289.40     13.46 o
   1  10   4       52.95       60.60      5.03 o
   2  10   4        8.27        9.50      3.48 o
   3  10   4      611.13      590.15     16.59 o
   4  10   4        3.95        8.02      4.31 o
   5  10   4      117.03      126.76      8.19 o
   6  10   4       32.36       27.96      6.96 o
   7  10   4       18.46       17.27      7.17 o
   8  10   4        6.07       11.74      9.00 o
   9  10   4      111.70      120.23     14.37 o
  10  10   4        5.91        8.31      8.74 o
  11  10   4        4.32        1.05     17.80 o
   1  11   4       23.82       22.59      4.14 o
   2  11   4       80.04       82.83      7.79 o
   3  11   4       10.06        7.85      3.85 o
   4  11   4      113.85      119.45     11.08 o
   5  11   4       26.44       34.96      6.43 o
   6  11   4       11.34        7.14      5.44 o
   7  11   4        1.91       -5.56      7.28 o
   8  11   4       15.17       20.88     10.15 o
   9  11   4       14.56       -4.01      9.07 o
  10  11   4       17.33       23.60     19.50 o
   0  12   4      400.42      418.79     41.46 o
   1  12   4        8.51        7.85      4.16 o
   2  12   4        0.15       -2.22      3.62 o
   3  12   4        4.80        0.78      3.85 o
   4  12   4       98.45      104.94     10.86 o
   5  12   4       40.29       29.41      6.34 o
   6  12   4       32.24       35.71      7.11 o
   7  12   4       10.00       11.02      8.14 o
   8  12   4        2.34        6.61     10.51 o
   9  12   4        6.95        1.92     13.15 o
   1  13   4        1.61        6.20      4.21 o
   2  13   4       82.35      104.31      8.90 o
   3  13   4        0.70       -1.69      4.40 o
   4  13   4        1.44       -2.80      5.32 o
   5  13   4       41.21       38.33      7.92 o
   6  13   4        0.32        7.80      7.86 o
   7  13   4        1.88       -1.51      8.16 o
   8  13   4      209.36      267.03     26.70 o
   0  14   4        8.51       10.47      6.77 o
   1  14   4       36.96       50.02      8.30 o
   2  14   4        4.05       -0.54      4.63 o
   3  14   4       29.39       20.23      7.19 o
   4  14   4        5.85       10.08      6.63 o
   5  14   4       34.93       35.95      7.53 o
   6  14   4        0.53        5.78      8.42 o
   1  15   4        0.01        3.72      5.45 o
   2  15   4        0.81       -1.03      5.12 o
   3  15   4       55.49       59.14      9.06 o
   4  15   4       18.38       20.57      7.68 o
   1   1   5      179.49      186.03      5.93 o
   2   1   5     2080.25     1887.35     55.55 o
   3   1   5     2490.82     2306.51     96.28 o
   4   1   5      419.78      339.75     14.12 o
   5   1   5      168.57      192.42      6.62 o
   6   1   5      128.05      122.65      6.22 o
   7   1   5      106.70      112.93      6.85 o
   8   1   5       14.36       12.98      3.60 o
   9   1   5       14.48       10.22      4.06 o
  10   1   5       39.67       42.45      6.35 o
  11   1   5        0.08       -1.39      4.92 o
  12   1   5        3.11        1.69      6.28 o
  13   1   5       93.22       76.45     11.54 o
  14   1   5       43.90       40.56      8.39 o
   0   2   5      523.09      448.59     19.53 o
   1   2   5      805.02      760.12     22.73 o
   2   2   5      480.26      483.07     19.65 o
   3   2   5      592.26      505.86     17.04 o
   4   2   5      489.97      473.68     16.01 o
   5   2   5      163.05      153.99     11.83 o
   6   2   5     2682.13     2451.32     73.22 o
   7   2   5      172.22      171.84      7.75 o
   8   2   5       56.79       60.63      6.63 o
   9   2   5        1.01        1.37      4.31 o
  10   2   5       26.06       23.67      5.74 o
  11   2   5        4.29        2.25      5.16 o
  12   2   5      245.29      239.70     16.90 o
  13   2   5        0.36       -5.97      6.65 o
  14   2   5       18.48        0.49     13.34 o
   1   3   5       77.98       66.99      3.83 o
   2   3   5      534.76      502.36     15.80 o
   3   3   5       10.85       14.71      4.09 o
   4   3   5     3423.36     3120.00     80.70 o
   5   3   5     3851.74     3901.87    102.81 o
   6   3   5      468.66      444.57     13.96 o
   7   3   5      287.60      302.95     12.29 o
   8   3   5      121.84      129.01      8.86 o
   9   3   5       16.59       19.25      5.37 o
  10   3   5       47.51       40.85      6.57 o
  11   3   5       10.43        9.89      5.70 o
  12   3   5        0.05        1.41      5.58 o
  13   3   5       34.95       32.63     10.91 o
  14   3   5        1.88       -2.41     13.53 o
   0   4   5      763.32      810.58     24.57 o
   1   4   5      911.70      922.83     25.00 o
   2   4   5        1.48        8.39      2.86 o
   3   4   5       94.43       88.87      4.99 o
   4   4   5     2318.25     2213.81     66.40 o
   5   4   5       90.89      110.26      7.03 o
   6   4   5       22.47       33.93      6.14 o
   7   4   5       64.79       72.27      6.06 o
   8   4   5       65.12       62.66      9.13 o
   9   4   5       22.25       26.04      5.83 o
  10   4   5      742.32      762.66     28.25 o
  11   4   5       20.46       14.64      6.00 o
  12   4   5       36.24       21.10      8.26 o
  13   4   5        1.79        0.60      9.54 o
   1   5   5      974.74      943.77     20.39 o
   2   5   5      236.40      235.57      8.03 o
   3   5   5     1961.86     2066.86     53.68 o
   4   5   5      317.71      300.47     12.20 o
   5   5   5      162.81      167.94      7.04 o
   6   5   5       36.02       37.56      4.72 o
   7   5   5      205.35      194.82      9.79 o
   8   5   5       11.70        2.59      5.21 o
   9   5   5      290.38      285.04     16.01 o
  10   5   5        1.09       -0.32      5.15 o
  11   5   5      522.34      477.30     28.17 o
  12   5   5        0.27        2.32      7.93 o
  13   5   5        1.81       -5.89      9.67 o
   0   6   5      526.39      554.92     18.39 o
   1   6   5      318.88      339.73      8.83 o
   2   6   5        3.41        2.05      1.93 o
   3   6   5       87.73       95.83      6.36 o
   4   6   5      149.27      167.54      7.74 o
   5   6   5     1055.83      999.74     28.05 o
   6   6   5       30.68       27.33      4.87 o
   7   6   5       76.84       86.33     12.50 o
   8   6   5       20.45       27.62      6.37 o
   9   6   5       30.18       20.55      6.80 o
  10   6   5       25.57       29.66      7.41 o
  11   6   5       79.32       77.33     11.90 o
  12   6   5       15.37        6.89      8.77 o
  13   6   5       84.69       96.23     24.94 o
   1   7   5        6.47        7.64      2.22 o
   2   7   5      186.51      181.70      7.27 o
   3   7   5       49.79       47.48      5.06 o
   4   7   5      105.87      103.62      6.53 o
   5   7   5     2122.49     2093.36     55.72 o
   6   7   5       68.08       68.89      6.54 o
   7   7   5       32.30       25.48      5.40 o
   8   7   5        0.44       -4.73      5.51 o
   9   7   5      178.82      176.92     12.58 o
  10   7   5        2.08        7.04      8.28 o
  11   7   5      169.56      190.62     35.61 o
  12   7   5       47.04       27.76     17.34 o
   0   8   5       31.71       31.34      4.54 o
   1   8   5       41.25       50.73      3.94 o
   2   8   5        7.62       10.74      3.02 o
   3   8   5      217.06      235.52     10.21 o
   4   8   5      847.70      795.03     22.09 o
   5   8   5      391.45      426.78     14.20 o
   6   8   5       51.75       52.56      5.47 o
   7   8   5        0.40        8.05      4.90 o
   8   8   5       14.38        3.80      6.16 o
   9   8   5       25.14       38.99      9.88 o
  10   8   5      119.00      133.74     14.33 o
  11   8   5        2.41        3.49      8.49 o
  12   8   5        6.80       -3.71     11.24 o
   1   9   5      307.25      304.43     10.04 o
   2   9   5     1895.09     1847.56     42.41 o
   3   9   5       15.30       11.71      4.15 o
   4   9   5     2006.05     1908.78     47.92 o
   5   9   5       28.74       25.14      7.24 o
   6   9   5       53.51       53.00      6.92 o
   7   9   5       10.11        0.57      5.22 o
   8   9   5       20.43       22.59      9.28 o
   9   9   5      144.41      148.98     15.31 o
  10   9   5       19.86       26.96      9.89 o
  11   9   5       51.35       40.90     11.12 o
   0  10   5      344.19      337.11     14.64 o
   1  10   5      393.57      384.27     12.11 o
   2  10   5      102.38      119.26      6.81 o
   3  10   5      507.32      492.66     16.05 o
   4  10   5       43.00       51.88      5.93 o
   5  10   5       75.31       66.66      6.46 o
   6  10   5       19.26       10.03      5.40 o
   7  10   5       91.72      101.07     10.41 o
   8  10   5        1.91       11.36     10.88 o
   9  10   5        1.42       -2.55      8.41 o
  10  10   5        6.61       21.97     10.05 o
  11  10   5        2.31        6.91     18.75 o
   1  11   5        5.56        3.21      3.35 o
   2  11   5      201.74      184.45      9.31 o
   3  11   5      236.02      252.13     11.62 o
   4  11   5       32.72       30.21      5.48 o
   5  11   5       34.85       30.79      8.34 o
   6  11   5      111.88      134.70     12.66 o
   7  11   5       11.40        7.86      7.55 o
   8  11   5       26.97       27.75     11.77 o
   9  11   5        4.34        4.02      9.41 o
  10  11   5        9.41        0.58     17.48 o
   0  12   5        5.04       -2.21      5.47 o
   1  12   5        1.80       -2.92      4.37 o
   2  12   5       69.33       62.20      6.25 o
   3  12   5      132.59      134.61     11.90 o
   4  12   5        5.41        2.14      5.17 o
   5  12   5        2.21        3.53      5.62 o
   6  12   5        2.04       -6.21      5.45 o
   7  12   5       15.82       20.08     10.44 o
   8  12   5        2.61       -1.21     10.13 o
   9  12   5        6.63      -22.50     18.33 o
   1  13   5        3.07        1.39      4.14 o
   2  13   5        6.89        8.89      4.68 o
   3  13   5        7.77        9.44      5.99 o
   4  13   5        0.85        7.26      5.62 o
   5  13   5        4.50       16.11      6.37 o
   6  13   5        6.86        6.69      6.71 o
   7  13   5       20.55       45.65     12.41 o
   8  13   5        1.17       16.26     20.15 o
   0  14   5       65.74       74.22     11.83 o
   1  14   5        9.84        5.99      5.14 o
   2  14   5        9.88       11.25      5.40 o
   3  14   5       13.56       10.92      6.80 o
   4  14   5        0.53       -6.70      6.17 o
   5  14   5        7.44       12.05      7.21 o
   6  14   5       15.65       20.51     10.20 o
   1  15   5        5.12        3.13      5.32 o
   2  15   5       11.46        4.56      6.69 o
   3  15   5        0.13        2.36      6.82 o
   0   0   6     5046.65     4472.34    267.75 o
   1   0   6      599.57      538.98     19.94 o
   2   0   6       71.98       81.23      8.01 o
   3   0   6     2868.25     2767.13    167.36 o
   4   0   6      180.88      200.73     17.08 o
   5   0   6     3798.06     3693.97    224.29 o
   6   0   6      159.64      145.38     10.94 o
   7   0   6        0.25        1.41      4.50 o
   8   0   6       99.23      110.48     10.84 o
   9   0   6      312.61      335.36     20.60 o
  10   0   6       18.07       13.78     11.95 o
  11   0   6        7.36       10.13      7.98 o
  12   0   6        1.65        1.10     13.31 o
  13   0   6       33.77       48.43     23.54 o
  14   0   6      208.73      210.78     40.07 o
   1   1   6      397.58      312.50     20.17 o
   2   1   6     5269.35     5202.68    151.14 o
   3   1   6     3556.61     3604.35    125.38 o
   4   1   6     1465.37     1584.54     56.57 o
   5   1   6      277.60      361.68     13.46 o
   6   1   6      162.45      175.62      9.18 o
   7   1   6      159.96      165.76      8.13 o
   8   1   6       50.53       49.11      8.05 o
   9   1   6        7.58        5.50      3.92 o
  10   1   6        0.02       -0.79      4.65 o
  11   1   6        7.92        0.33      5.14 o
  12   1   6      131.26      122.47     12.65 o
  13   1   6       22.50       33.66      8.62 o
  14   1   6       52.58       33.51      8.08 o
   0   2   6     3269.80     3347.95    141.64 o
   1   2   6        0.06       -1.03      3.12 o
   2   2   6     4457.12     4302.91    173.11 o
   3   2   6      944.79      790.07     19.86 o
   4   2   6     1845.44     1709.18     42.10 o
   5   2   6      169.89      176.87      6.99 o
   6   2   6        7.75       13.00      2.64 o
   7   2   6        0.46        2.59      4.63 o
   8   2   6      110.18      124.03      8.55 o
   9   2   6       13.79        9.72      6.13 o
  10   2   6      498.62      492.94     19.99 o
  11   2   6        9.60        4.05      5.22 o
  12   2   6       38.09       38.91      8.23 o
  13   2   6        2.03        2.65      7.31 o
  14   2   6       13.56        2.81     10.29 o
   1   3   6     2518.39     2507.98     64.78 o
   2   3   6     2168.77     2113.16     55.03 o
   3   3   6      832.84      860.04     23.66 o
   4   3   6    14875.18    14737.87    346.13 o
   5   3   6      229.30      233.25     10.87 o
   6   3   6       57.34       66.84      4.29 o
   7   3   6        2.46       -2.39      4.27 o
   8   3   6       18.85       20.19      4.88 o
   9   3   6        1.69       -5.85      4.38 o
  10   3   6        7.49        3.12      7.45 o
  11   3   6       11.30        1.69      5.40 o
  12   3   6        0.00        5.16      5.92 o
  13   3   6       29.99       26.54      8.54 o
   0   4   6     1362.96     1357.91     56.38 o
   1   4   6      124.57      114.51      4.96 o
   2   4   6       46.02       51.94      3.72 o
   3   4   6       41.95       48.75      4.43 o
   4   4   6     8125.86     8195.70    239.21 o
   5   4   6       32.64       37.02      6.18 o
   6   4   6        3.00       11.14      4.96 o
   7   4   6      532.16      524.28     23.02 o
   8   4   6        0.09       -1.09      4.35 o
   9   4   6       11.41       12.97      5.36 o
  10   4   6      188.36      178.90     11.88 o
  11   4   6        0.33       -7.25      5.47 o
  12   4   6      200.14      188.57     13.69 o
  13   4   6        9.46       13.65     10.58 o
   1   5   6       19.33       21.11      2.33 o
   2   5   6       57.57       63.40      4.27 o
   3   5   6       28.24       33.49      3.63 o
   4   5   6     1311.18     1324.22     32.83 o
   5   5   6      114.43      133.62      6.23 o
   6   5   6       39.02       38.16      4.92 o
   7   5   6      491.23      461.75     18.70 o
   8   5   6       52.18       56.06      8.10 o
   9   5   6        6.66       -1.07      5.76 o
  10   5   6        4.66       -3.28      5.10 o
  11   5   6        5.88       18.09      5.99 o
  12   5   6      107.82      100.95     26.14 o
  13   5   6        0.78        4.93     10.62 o
   0   6   6       33.35       31.42      3.74 o
   1   6   6      229.77      212.18      6.35 o
   2   6   6      300.48      306.56      9.30 o
   3   6   6      151.66      182.96      8.51 o
   4   6   6       20.20       25.33      4.04 o
   5   6   6      458.54      457.65     13.84 o
   6   6   6       12.14       13.11      4.29 o
   7   6   6      147.54      151.20     12.60 o
   8   6   6       10.28       12.26      6.12 o
   9   6   6        0.01        4.06      6.06 o
  10   6   6        7.01        2.92      6.71 o
  11   6   6      143.32      170.54     19.97 o
  12   6   6      119.69      126.55     23.17 o
  13   6   6       23.61       11.00     16.68 o
   1   7   6      658.05      595.16     14.98 o
   2   7   6      188.31      185.15      7.18 o
   3   7   6        1.81        1.46      3.55 o
   4   7   6      355.98      347.87     12.34 o
   5   7   6      794.22      806.28     22.18 o
   6   7   6      678.19      645.48     18.74 o
   7   7   6       74.92       71.86      8.16 o
   8   7   6       32.67       35.08      7.32 o
   9   7   6       50.25       44.84      8.11 o
  10   7   6       68.32       89.16     21.38 o
  11   7   6        0.02        5.19      8.38 o
  12   7   6       17.43       13.00      9.37 o
   0   8   6       99.30      102.76      7.11 o
   1   8   6        0.56        3.01      2.28 o
   2   8   6     1176.56     1214.41     34.55 o
   3   8   6       50.06       54.14      4.96 o
   4   8   6        1.18        2.62      4.38 o
   5   8   6       62.39       59.97      6.53 o
   6   8   6      425.55      396.02     13.46 o
   7   8   6        4.79        0.85      5.58 o
   8   8   6        8.03        4.32      6.44 o
   9   8   6       19.77       32.49      9.65 o
  10   8   6       70.17       72.14     12.08 o
  11   8   6        0.62       -8.49      8.53 o
  12   8   6       43.09       43.45     20.58 o
   1   9   6      198.32      193.75      8.21 o
   2   9   6     1412.10     1394.20     32.93 o
   3   9   6       13.52        9.47      3.98 o
   4   9   6       41.44       48.82      5.55 o
   5   9   6        4.75       -3.89      4.37 o
   6   9   6      114.47      107.43      7.47 o
   7   9   6       48.51       42.95      7.97 o
   8   9   6       84.97      103.67     12.79 o
   9   9   6        0.56        7.69      9.34 o
  10   9   6        1.12        2.63      9.02 o
  11   9   6        2.59       -2.90      8.89 o
   0  10   6      168.41      164.47     12.19 o
   1  10   6       24.36       26.47      4.10 o
   2  10   6      725.85      694.48     18.91 o
   3  10   6      144.34      151.11      8.64 o
   4  10   6        7.31        0.91      4.13 o
   5  10   6       24.30       18.69      4.89 o
   6  10   6        0.11       -8.47      4.24 o
   7  10   6       13.29       -4.50      8.05 o
   8  10   6        8.36        3.89      9.05 o
   9  10   6        8.35        6.90      9.47 o
  10  10   6       28.52       30.03     11.08 o
  11  10   6        2.19       13.86     18.63 o
   1  11   6       27.26       20.86      5.19 o
   2  11   6      254.73      250.55     10.15 o
   3  11   6       89.53       94.44      7.37 o
   4  11   6        3.98       10.09      4.70 o
   5  11   6        0.35       -0.36      4.47 o
   6  11   6       46.58       54.70      7.42 o
   7  11   6       21.71       15.63     11.18 o
   8  11   6       29.24       39.28     13.19 o
   9  11   6        8.37       -3.39      8.89 o
  10  11   6        3.50        7.82     17.38 o
   0  12   6      111.02      113.48     13.61 o
   1  12   6        0.10       -3.49      3.81 o
   2  12   6       13.51       14.75      4.66 o
   3  12   6      208.12      223.06     16.87 o
   4  12   6        1.20        5.94      4.78 o
   5  12   6       23.33       26.63      6.63 o
   6  12   6        1.21        5.47      5.85 o
   7  12   6        2.55       -2.30      9.49 o
   8  12   6        8.78       18.44     10.88 o
   9  12   6        5.01      -26.34     17.45 o
   1  13   6       20.84       16.63      4.92 o
   2  13   6       33.04       30.93      8.71 o
   3  13   6        4.02        4.19      5.89 o
   4  13   6        0.29       -3.25      6.39 o
   5  13   6        2.72        3.82      5.98 o
   6  13   6       16.07       21.86      6.91 o
   7  13   6        9.96        9.83     10.58 o
   0  14   6        0.02        3.82      6.64 o
   1  14   6        3.29       -0.48      4.54 o
   2  14   6        0.01        4.46      6.30 o
   3  14   6        0.10       -1.30      6.14 o
   4  14   6       98.91      130.23     17.87 o
   5  14   6        3.11        2.34      7.10 o
   6  14   6      120.12      111.44     15.92 o
   1  15   6       14.64       17.95      6.01 o
   2  15   6        1.56        2.48      6.41 o
   3  15   6        0.42       -3.77      6.74 o
   1   1   7     1640.75     1470.21     72.01 o
   2   1   7      822.21      827.30     22.70 o
   3   1   7      123.65      134.18      9.13 o
   4   1   7      815.98      864.42     28.20 o
   5   1   7      130.73      133.37      8.38 o
   6   1   7      469.81      453.98     21.12 o
   7   1   7       42.26       49.29      4.68 o
   8   1   7       25.21       28.79      4.39 o
   9   1   7      365.09      341.09     15.23 o
  10   1   7       46.94       41.78      6.35 o
  11   1   7        0.17       -2.57      5.78 o
  12   1   7       10.53        9.44      6.80 o
  13   1   7      181.19      174.03     14.71 o
  14   1   7       30.81       26.10      7.82 o
   0   2   7       16.70       18.19      2.95 o
   1   2   7     4171.59     4059.76    134.86 o
   2   2   7     4064.08     4131.03    120.62 o
   3   2   7     2238.78     2264.75     54.91 o
   4   2   7       14.54       10.86      1.97 o
   5   2   7      103.58      105.16      5.73 o
   6   2   7      176.71      163.37      8.34 o
   7   2   7     1045.73      921.50     55.58 o
   8   2   7      229.83      224.42     11.70 o
   9   2   7      160.48      202.36     13.71 o
  10   2   7        6.60        7.05      5.23 o
  11   2   7        5.97        6.37      5.46 o
  12   2   7       54.22       55.68     12.31 o
  13   2   7       48.47       29.17      8.51 o
  14   2   7        5.83       11.96      8.34 o
   1   3   7      418.11      415.23     12.13 o
   2   3   7      133.75      134.96      6.76 o
   3   3   7      190.54      185.25      7.42 o
   4   3   7     2482.49     2546.94     86.00 o
   5   3   7      227.66      234.25     15.32 o
   6   3   7      116.13      115.19      7.07 o
   7   3   7      216.08      215.80     13.05 o
   8   3   7       13.98       11.12      4.85 o
   9   3   7      705.84      683.65     25.43 o
  10   3   7       13.44       14.06      5.83 o
  11   3   7       69.31       95.96      9.29 o
  12   3   7      157.13      135.87     16.36 o
  13   3   7        8.53        5.46      7.48 o
   0   4   7      311.26      282.36     14.17 o
   1   4   7     6567.45     6635.80    153.32 o
   2   4   7      518.08      544.05     16.05 o
   3   4   7       31.11       40.60      5.87 o
   4   4   7     1257.21     1310.96     40.71 o
   5   4   7        4.64       12.68      4.39 o
   6   4   7       27.39       26.00      4.34 o
   7   4   7       82.80       91.05      9.74 o
   8   4   7      197.74      187.78     11.28 o
   9   4   7      745.48      835.05     44.56 o
  10   4   7      319.44      354.19     16.77 o
  11   4   7       42.73       35.92      7.02 o
  12   4   7        1.43       -1.79      6.07 o
  13   4   7       19.70       12.93     11.60 o
   1   5   7        3.67        2.60      2.32 o
   2   5   7        1.26        0.08      2.36 o
   3   5   7       28.01       29.51      3.49 o
   4   5   7        5.75        6.44      2.97 o
   5   5   7      117.17      138.62      6.53 o
   6   5   7      108.25      102.30      6.75 o
   7   5   7      565.49      571.24     25.81 o
   8   5   7       33.13       32.79      8.01 o
   9   5   7       83.79       84.98     10.51 o
  10   5   7      184.97      190.20     15.12 o
  11   5   7        0.26      -11.90      5.95 o
  12   5   7       37.84       19.13      7.63 o
  13   5   7       16.99        3.91      9.06 o
   0   6   7      113.15      125.55      6.90 o
   1   6   7       14.19       11.74      2.14 o
   2   6   7      144.80      143.61      6.98 o
   3   6   7       67.27       73.46      5.59 o
   4   6   7       57.66       44.23      5.20 o
   5   6   7      113.07      115.08      6.34 o
   6   6   7       50.54       49.44      5.60 o
   7   6   7       12.52       11.04      5.66 o
   8   6   7        0.00       -3.93      7.12 o
   9   6   7        2.95        2.12      6.03 o
  10   6   7      118.55      115.15     10.91 o
  11   6   7       25.11       25.08      7.57 o
  12   6   7        0.36       -8.78      8.01 o
  13   6   7        5.95        2.12     11.17 o
   1   7   7       46.27       49.36      3.60 o
   2   7   7       52.62       60.00      4.89 o
   3   7   7        2.32        1.35      3.29 o
   4   7   7      245.98      234.11     10.79 o
   5   7   7      255.04      246.17      9.95 o
   6   7   7      182.03      181.36      8.63 o
   7   7   7        8.51       11.32      6.06 o
   8   7   7       54.07       73.16     13.06 o
   9   7   7        4.08        3.13      9.18 o
  10   7   7        0.49       -0.50      6.95 o
  11   7   7       17.65       20.38      9.13 o
  12   7   7        4.33        5.97      9.12 o
   0   8   7        5.71        3.26      3.29 o
   1   8   7      323.52      328.64     10.16 o
   2   8   7      717.39      721.48     20.17 o
   3   8   7      525.44      518.11     15.72 o
   4   8   7      157.15      151.02      7.92 o
   5   8   7        9.18        3.65      3.88 o
   6   8   7       24.34       24.60      4.69 o
   7   8   7       95.31      101.26      9.68 o
   8   8   7       15.18       11.58      6.97 o
   9   8   7        2.21       13.85      7.51 o
  10   8   7        2.63       10.83      9.15 o
  11   8   7       55.64       50.72     11.38 o
  12   8   7        7.89       10.48     12.76 o
   1   9   7       50.13       61.65      5.33 o
   2   9   7       81.89       75.60      7.55 o
   3   9   7     1095.71     1092.04     29.18 o
   4   9   7      274.28      258.60     10.81 o
   5   9   7      326.62      328.30     12.20 o
   6   9   7       69.47       71.25      8.76 o
   7   9   7        2.10        9.07      6.64 o
   8   9   7        3.24        6.44      8.30 o
   9   9   7        0.16       -3.33      8.47 o
  10   9   7        9.17       16.89      9.93 o
  11   9   7       24.85       19.12     10.27 o
   0  10   7      217.24      214.63     13.66 o
   1  10   7       94.92       97.65      6.19 o
   2  10   7      206.97      213.66     11.74 o
   3  10   7      496.20      500.24     16.20 o
   4  10   7        1.60       -6.15      3.90 o
   5  10   7       42.04       35.31      5.46 o
   6  10   7        9.79       14.68      5.25 o
   7  10   7      114.33      129.81     14.18 o
   8  10   7       27.25       26.75      9.92 o
   9  10   7        2.29        5.18      9.48 o
  10  10   7       21.75       35.81     11.54 o
   1  11   7      152.92      146.95      8.51 o
   2  11   7        0.36       -0.18      4.45 o
   3  11   7       30.01       16.12      4.80 o
   4  11   7       38.86       24.71      5.25 o
   5  11   7       26.28       21.87      5.43 o
   6  11   7       23.33       28.54      6.47 o
   7  11   7       16.56       23.97      9.91 o
   8  11   7       24.47        4.81     12.94 o
   9  11   7       32.55       34.46     11.06 o
   0  12   7       31.75       30.35      7.16 o
   1  12   7        0.01       -1.36      3.79 o
   2  12   7        0.01        2.88      4.77 o
   3  12   7       25.93       26.26      6.21 o
   4  12   7        0.03       -5.78      4.46 o
   5  12   7        0.04        0.84      5.29 o
   6  12   7        4.32       -6.97      6.37 o
   7  12   7       78.54      117.79     15.02 o
   8  12   7       61.84       61.70     13.33 o
   1  13   7        0.36       -3.00      4.23 o
   2  13   7       28.88       15.50      5.85 o
   3  13   7       50.79       50.79      7.28 o
   4  13   7        1.99        0.87      6.15 o
   5  13   7        0.62      -11.57      5.78 o
   6  13   7        2.12       -1.60      8.52 o
   7  13   7       25.55       61.51     15.35 o
   0  14   7        4.48        8.59      6.97 o
   1  14   7        4.65        8.07      4.85 o
   2  14   7       33.17       32.76      7.54 o
   3  14   7        0.16       -1.39      6.20 o
   4  14   7       70.79       81.59      9.91 o
   5  14   7        3.58       -3.77      6.94 o
   1  15   7      108.31      121.80     11.31 o
   2  15   7       41.90       54.69      9.12 o
   3  15   7       14.53       15.92      7.43 o
   0   0   8     7623.24     6735.60    402.13 o
   1   0   8      760.98      668.66     53.67 o
   2   0   8     2649.15     2588.42     90.52 o
   3   0   8      154.45      132.05      8.13 o
   6   0   8      538.78      474.63     34.77 o
   7   0   8       57.70       60.31      6.80 o
   8   0   8      405.01      399.09     20.26 o
   9   0   8       19.92       22.28      7.77 o
  10   0   8      251.24      203.76     28.43 o
  11   0   8       23.27       26.23     10.36 o
  12   0   8       66.03       50.05     11.30 o
  13   0   8        0.69       -7.84     16.22 o
  14   0   8        0.16       17.79     11.17 o
   1   1   8     1078.56      980.61    136.67 o
   2   1   8       25.99       25.30      2.36 o
   3   1   8      138.87      142.02      7.92 o
   4   1   8        3.44       -0.36      2.82 o
   5   1   8        8.72       13.60      3.39 o
   6   1   8      257.01      244.99     12.89 o
   7   1   8       40.55       50.67      5.39 o
   8   1   8      227.30      215.94     12.33 o
   9   1   8       33.45       28.04      5.76 o
  10   1   8       27.36       36.99      6.37 o
  11   1   8      148.55      152.62     12.80 o
  12   1   8       17.00       19.84      8.49 o
  13   1   8       18.78       17.15      8.60 o
  14   1   8        7.59       -1.43      7.10 o
   0   2   8     5055.95     4496.42    155.39 o
   1   2   8      299.66      284.83      9.04 o
   2   2   8      759.24      877.58     27.87 o
   3   2   8     1729.34     1874.81     71.58 o
   4   2   8       16.00       12.64      2.28 o
   5   2   8      156.38      152.91     13.16 o
   6   2   8      110.52      126.06      7.49 o
   7   2   8      384.13      355.40     26.90 o
   8   2   8      319.89      351.43     15.41 o
   9   2   8        0.04        2.95      4.92 o
  10   2   8       47.75       42.88      6.72 o
  11   2   8        0.07        0.64      5.20 o
  12   2   8       40.34       28.41      9.79 o
  13   2   8       10.96        7.87      8.04 o
  14   2   8        1.97        6.48     10.29 o
   1   3   8      690.54      716.75     29.41 o
   2   3   8        6.74        4.59      3.06 o
   3   3   8      109.61      106.19      8.74 o
   4   3   8       33.18       30.23      2.95 o
   5   3   8     3768.13     3809.58    101.25 o
   6   3   8      787.59      802.01     27.80 o
   7   3   8       19.47       15.24      4.74 o
   8   3   8      693.27      682.66     25.17 o
   9   3   8      427.47      414.82     18.04 o
  10   3   8       23.99       26.67      6.21 o
  11   3   8       55.73       50.94      9.35 o
  12   3   8       49.43       33.46      8.35 o
  13   3   8       12.54        2.66      7.29 o
   0   4   8      177.22      177.87     14.09 o
   1   4   8      159.14      158.21      5.49 o
   2   4   8      152.53      151.89      6.71 o
   3   4   8      125.06      134.05     10.48 o
   4   4   8        0.99       -1.54      3.17 o
   5   4   8        3.05       -2.14      3.12 o
   6   4   8       80.42       86.88     10.89 o
   7   4   8      652.70      631.00     23.52 o
   8   4   8        1.38        2.12      4.94 o
   9   4   8       80.02       81.77      8.40 o
  10   4   8       43.58       29.83      7.47 o
  11   4   8       53.59       54.05      7.92 o
  12   4   8       10.64        6.52      6.57 o
  13   4   8        0.79       12.02     11.05 o
   1   5   8      331.34      310.63     12.08 o
   2   5   8       31.23       42.12      3.51 o
   3   5   8        3.34       -1.60      2.37 o
   4   5   8      311.61      297.30     10.57 o
   5   5   8      287.84      286.91     10.46 o
   6   5   8     1016.26     1048.02     41.50 o
   7   5   8      314.63      328.61     18.19 o
   8   5   8       63.44       73.25      9.84 o
   9   5   8      491.64      496.52     24.68 o
  10   5   8       47.76       53.01      9.84 o
  11   5   8        9.10        8.84      7.76 o
  12   5   8       19.00       18.54      8.22 o
  13   5   8        2.98       -5.57     10.48 o
   0   6   8      405.28      362.38     15.52 o
   1   6   8        0.17       -0.58      1.88 o
   2   6   8      140.34      155.65      7.22 o
   3   6   8        2.56       -1.20      2.94 o
   4   6   8       24.09       20.31      4.70 o
   5   6   8       56.42       59.26      6.43 o
   6   6   8      487.10      471.60     16.31 o
   7   6   8       24.55       28.37      7.43 o
   8   6   8        8.54        6.24      7.04 o
   9   6   8       13.18        1.53      6.36 o
  10   6   8       68.55       78.01     13.20 o
  11   6   8       35.92       30.44      8.01 o
  12   6   8       18.04       22.22     12.11 o
   1   7   8       34.86       28.88      3.04 o
   2   7   8        1.23        1.65      2.93 o
   3   7   8       14.31        8.70      3.80 o
   4   7   8       81.28       75.19      5.49 o
   5   7   8        2.60        5.70      3.66 o
   6   7   8       10.61       12.52      4.73 o
   7   7   8        6.81       10.69      6.07 o
   8   7   8      164.72      164.39     14.48 o
   9   7   8      196.09      209.26     16.28 o
  10   7   8       30.86       24.27      7.95 o
  11   7   8       39.72       46.88     10.58 o
  12   7   8        6.25        9.76      9.30 o
   0   8   8     4334.41     4218.71    121.42 o
   1   8   8     1706.09     1629.38     40.72 o
   2   8   8       89.47       81.23      5.78 o
   3   8   8     1498.37     1521.58     38.65 o
   4   8   8        3.83        0.03      3.55 o
   5   8   8       29.12       34.43      5.05 o
   6   8   8        8.73       -0.26      4.53 o
   7   8   8        0.29        1.89      6.04 o
   8   8   8      243.54      264.21     24.37 o
   9   8   8       93.45       98.61     19.27 o
  10   8   8        2.16        3.63      9.20 o
  11   8   8        0.00       -6.31      8.51 o
  12   8   8        3.00       -6.90     17.38 o
   1   9   8      147.65      158.17      8.08 o
   2   9   8      393.64      410.65     13.60 o
   3   9   8      181.62      208.97     11.57 o
   4   9   8       87.87       81.09      7.12 o
   5   9   8        7.08        4.98      5.36 o
   6   9   8       41.09       52.51      6.56 o
   7   9   8       18.05       26.17      7.49 o
   8   9   8       48.55       35.58      8.38 o
   9   9   8        0.00        0.00      8.79 o
  10   9   8        4.50       -6.18      9.08 o
  11   9   8       18.47       19.56     14.84 o
   0  10   8      583.25      618.95     26.03 o
   1  10   8      626.64      638.24     20.91 o
   2  10   8      587.90      573.01     17.72 o
   3  10   8      687.40      664.77     19.90 o
   4  10   8       60.83       62.56      6.19 o
   5  10   8      126.45      109.78      7.73 o
   6  10   8      104.20       95.31      9.40 o
   7  10   8        8.98        7.51      7.38 o
   8  10   8       97.49      120.74     14.47 o
   9  10   8       97.31      114.92     14.75 o
  10  10   8        1.93        6.30     10.43 o
   1  11   8       11.78       10.81      5.82 o
   2  11   8      138.41      149.14     10.83 o
   3  11   8        9.87        7.78      4.38 o
   4  11   8       39.91       31.24      5.51 o
   5  11   8        2.27        7.25      4.87 o
   6  11   8      109.23       87.41     16.07 o
   7  11   8        0.11       -2.73      8.48 o
   8  11   8        8.50        9.11      9.57 o
   9  11   8       23.78       17.75     10.92 o
   0  12   8      126.61      134.89     13.59 o
   1  12   8        9.13        0.96      4.95 o
   2  12   8        1.30        3.51      4.95 o
   3  12   8        1.09        5.23      5.09 o
   4  12   8       22.67       16.68      5.83 o
   5  12   8       13.23        1.34      5.12 o
   6  12   8       68.31       73.17      9.70 o
   7  12   8        0.46       11.82      9.98 o
   8  12   8        6.14       21.68     13.63 o
   1  13   8       31.78       29.57      6.49 o
   2  13   8       45.65       34.34      6.55 o
   3  13   8       14.22       12.87      6.05 o
   4  13   8       10.97        2.62      6.52 o
   5  13   8        0.46       -0.28      6.33 o
   6  13   8        1.32      -13.35      6.68 o
   7  13   8        6.51       15.21     13.19 o
   0  14   8        0.52        4.06      7.03 o
   1  14   8       15.92        9.57      6.14 o
   2  14   8        1.74       -0.18      5.70 o
   3  14   8        0.55       -1.80      6.45 o
   4  14   8        1.20       -1.32      6.58 o
   5  14   8       15.03        5.03      9.94 o
   1  15   8       42.21       53.97      8.81 o
   2  15   8        0.02       -6.52      6.36 o
   1   1   9      667.22      695.90     32.11 o
   2   1   9      840.54      798.84     20.45 o
   3   1   9      252.37      247.67      8.22 o
   4   1   9       33.10       21.53      3.52 o
   5   1   9       42.11       53.01      7.41 o
   6   1   9      106.67      132.90     11.58 o
   7   1   9        0.19        1.35      3.83 o
   8   1   9        5.67        6.14      4.57 o
   9   1   9        3.61        3.83      4.82 o
  10   1   9      119.59      105.23      9.30 o
  11   1   9      119.46      120.20     10.15 o
  12   1   9       52.57       30.05      7.28 o
  13   1   9        0.02       -0.94      6.48 o
   0   2   9     4478.07     4336.25    150.12 o
   1   2   9       65.32       67.95      6.01 o
   2   2   9     4662.22     4727.54    113.70 o
   3   2   9      758.76      835.46     35.02 o
   4   2   9      368.86      375.60     11.77 o
   5   2   9       55.07       65.12      6.11 o
   6   2   9       13.11       11.37      5.41 o
   7   2   9        6.59        2.52      6.26 o
   8   2   9       79.96       91.95      7.98 o
   9   2   9       56.29       50.42      6.83 o
  10   2   9        0.06       -2.31      5.12 o
  11   2   9       21.41       15.28      6.84 o
  12   2   9       15.47       -1.69      6.38 o
  13   2   9        0.06       -4.31      6.50 o
   1   3   9        0.08        1.88      2.27 o
   2   3   9      343.46      369.28     15.11 o
   3   3   9       82.86       78.88      5.42 o
   4   3   9      196.18      194.97      8.93 o
   5   3   9      750.63      764.77     26.53 o
   6   3   9       87.78      110.27      7.99 o
   7   3   9       40.63       25.28      5.30 o
   8   3   9      597.67      539.81     21.19 o
   9   3   9        3.06        8.58      5.41 o
  10   3   9      244.28      253.84     14.41 o
  11   3   9       10.90        6.61      6.08 o
  12   3   9       81.67       75.13     10.70 o
  13   3   9        8.93        5.48      7.82 o
   0   4   9     8038.63     7757.82    311.87 o
   1   4   9      731.45      760.39     19.30 o
   2   4   9      566.15      645.58     18.93 o
   3   4   9      213.44      254.55     13.14 o
   4   4   9      502.67      504.04     17.59 o
   5   4   9        0.02        2.10      2.89 o
   6   4   9     1450.90     1423.21     54.11 o
   7   4   9       40.66       27.05     11.26 o
   8   4   9       55.34       95.47     22.61 o
   9   4   9       84.50       60.01      7.58 o
  10   4   9        8.95       13.59      6.45 o
  11   4   9       53.56       41.02     10.69 o
  12   4   9       23.16       12.56      6.81 o
  13   4   9        0.50        3.53      8.03 o
   1   5   9      739.48      762.37     19.61 o
   2   5   9      488.74      493.51     15.40 o
   3   5   9       26.26       22.41      3.13 o
   4   5   9        0.09       -1.85      2.73 o
   5   5   9       29.35       27.94      3.75 o
   6   5   9     1547.03     1513.83     57.31 o
   7   5   9       55.07       58.70      8.81 o
   8   5   9      440.84      459.51     27.40 o
   9   5   9      337.71      363.48     20.58 o
  10   5   9        3.36        0.89      7.18 o
  11   5   9       45.92       42.04      9.57 o
  12   5   9       35.20       18.93      7.88 o
  13   5   9        2.22       -5.55     15.14 o
   0   6   9      210.87      223.95     16.20 o
   1   6   9        3.86        4.68      2.55 o
   2   6   9       63.05       65.29      4.88 o
   3   6   9      326.80      340.91     11.68 o
   4   6   9      145.49      133.10      7.09 o
   5   6   9       39.98       39.90      4.30 o
   6   6   9        5.35       11.85      5.72 o
   7   6   9      195.05      203.58     16.68 o
   8   6   9      130.44      127.69     12.44 o
   9   6   9       28.23       29.86      7.89 o
  10   6   9       98.16       97.27     10.49 o
  11   6   9       47.71       51.57      9.44 o
  12   6   9        0.01      -11.50      8.08 o
   1   7   9       73.39       89.13      5.83 o
   2   7   9       22.62       23.12      3.90 o
   3   7   9      511.93      515.70     16.40 o
   4   7   9      481.72      490.86     14.81 o
   5   7   9      121.34      108.39      6.61 o
   6   7   9       21.28       22.32      6.51 o
   7   7   9      128.83      118.23     10.26 o
   8   7   9       55.92       55.33      9.45 o
   9   7   9      224.32      231.13     21.81 o
  10   7   9        0.03       -1.43      6.79 o
  11   7   9        1.14       -4.79      8.26 o
  12   7   9        0.60        1.24     12.00 o
   0   8   9     5972.12     5675.89    232.67 o
   1   8   9       11.10       10.71      3.83 o
   2   8   9      406.87      393.39     12.85 o
   3   8   9      432.72      447.34     14.22 o
   4   8   9       21.64       19.93      4.28 o
   5   8   9        0.80       -4.01      3.60 o
   6   8   9      205.54      254.95     19.09 o
   7   8   9       11.94        2.92      6.35 o
   8   8   9       31.80       21.79      7.49 o
   9   8   9        2.98       -1.81      6.93 o
  10   8   9       12.10       24.58      9.85 o
  11   8   9        7.52        8.81      9.75 o
   1   9   9      125.38      113.02      7.89 o
   2   9   9        9.42        8.23      4.53 o
   3   9   9      186.31      208.35     11.58 o
   4   9   9       89.90      102.53      9.74 o
   5   9   9       61.95       61.66      5.94 o
   6   9   9       76.67       70.97      7.34 o
   7   9   9       10.90       12.01      7.15 o
   8   9   9      268.39      321.17     21.33 o
   9   9   9        0.81       -5.71      8.50 o
  10   9   9        5.88       24.30      9.94 o
  11   9   9        0.02      -16.74     17.88 o
   0  10   9      300.58      300.52     35.76 o
   1  10   9      500.51      497.76     17.53 o
   2  10   9       23.89       36.45      6.02 o
   3  10   9        7.97        6.75      4.38 o
   4  10   9       95.11      106.71      9.70 o
   5  10   9        1.34       -3.69      4.21 o
   6  10   9      140.76      162.62     16.12 o
   7  10   9        5.02        0.02      7.14 o
   8  10   9       18.89       18.98      9.88 o
   9  10   9       19.78        7.36      9.87 o
  10  10   9        1.30        5.35     12.65 o
   1  11   9        8.71        5.91      4.91 o
   2  11   9       45.94       34.89      5.99 o
   3  11   9        6.28        8.76      5.03 o
   4  11   9        0.69       -3.22      4.33 o
   5  11   9        0.20       -8.89      5.17 o
   6  11   9        5.45        5.79      5.97 o
   7  11   9        8.51       10.10      9.29 o
   8  11   9        2.40       14.67     10.19 o
   9  11   9       65.89       73.88     39.65 o
   0  12   9       39.29       39.17     10.50 o
   1  12   9        9.82        1.93      5.07 o
   2  12   9        1.36        1.94      4.96 o
   3  12   9        8.94        3.69      5.10 o
   4  12   9        2.87       -1.53      5.20 o
   5  12   9       45.99       43.35      7.44 o
   6  12   9       36.56       35.86     11.15 o
   7  12   9        0.55       -1.61      9.81 o
   8  12   9        0.03        9.94     15.25 o
   1  13   9        5.86        7.80      6.02 o
   2  13   9        2.25        7.85      5.60 o
   3  13   9       14.42       20.65      6.31 o
   4  13   9        1.85       -0.34      5.76 o
   5  13   9        4.35       14.80      8.69 o
   6  13   9       52.16       57.82     18.57 o
   0  14   9       19.88       29.49     10.85 o
   1  14   9        0.74       -4.58      5.47 o
   2  14   9        3.49        1.17      5.97 o
   3  14   9       26.88       29.17      7.82 o
   4  14   9        8.33       -1.85      6.91 o
   5  14   9       33.94       26.87     11.47 o
   0   0  10      921.40      962.96     61.02 o
   2   0  10     1083.90     1070.97     48.19 o
   3   0  10      123.80      108.02     25.25 o
   4   0  10       12.94       34.83      6.05 o
   5   0  10      250.81      178.27     18.11 o
   6   0  10      632.74      632.95     44.48 o
   7   0  10      854.51      877.19     34.62 o
   8   0  10      151.27      140.81     13.93 o
   9   0  10      255.40      249.43     34.13 o
  10   0  10        3.51        4.45     11.46 o
  11   0  10       13.13       16.85      9.12 o
  12   0  10       28.35       41.67     10.87 o
  13   0  10       85.27       85.92     14.53 o
   1   1  10     3755.79     3645.72    109.57 o
   2   1  10      530.24      528.14     18.59 o
   3   1  10        1.14       -0.45      1.83 o
   4   1  10       25.85       32.93      5.43 o
   5   1  10       68.32       59.85      6.68 o
   6   1  10      519.42      570.85     42.07 o
   7   1  10      242.32      240.69     11.21 o
   8   1  10       74.93       94.79      7.35 o
   9   1  10       68.32       72.54      6.91 o
  10   1  10        2.76        5.13      5.30 o
  11   1  10      104.31      104.15      9.84 o
  12   1  10        0.92       -6.45      7.27 o
  13   1  10        0.19       -1.24      6.52 o
   0   2  10       32.09       31.65      9.01 o
   1   2  10      528.12      520.19     17.55 o
   2   2  10      133.70      160.11      8.78 o
   3   2  10        0.89        4.22      2.31 o
   4   2  10      151.72      154.08      8.00 o
   5   2  10      279.65      292.00     33.13 o
   6   2  10      356.89      396.64     16.17 o
   7   2  10     1940.91     1963.46     72.81 o
   8   2  10      352.50      275.72     20.50 o
   9   2  10       12.93       11.66      5.30 o
  10   2  10        5.05        7.07      6.42 o
  11   2  10       16.70       17.21      6.53 o
  12   2  10        1.30        0.03      6.13 o
  13   2  10       56.68       61.95     13.50 o
   1   3  10      180.48      192.34      8.21 o
   2   3  10     2769.15     3234.00     97.81 o
   3   3  10      249.32      254.79     11.95 o
   4   3  10      223.45      237.83     11.57 o
   5   3  10      933.64      887.28     35.10 o
   6   3  10       57.86       69.28      6.67 o
   7   3  10      441.20      478.06     19.29 o
   8   3  10      416.15      521.32     20.86 o
   9   3  10        0.03       -3.96      4.98 o
  10   3  10       19.48       16.20      5.91 o
  11   3  10       24.10       18.12      7.23 o
  12   3  10       11.50        8.48      7.38 o
  13   3  10       13.36       12.32      7.69 o
   0   4  10     3077.75     2835.69     96.09 o
   1   4  10       76.45       86.83      4.06 o
   2   4  10       16.65       21.64      3.61 o
   3   4  10      211.89      237.99     15.71 o
   4   4  10       90.30       90.99     12.81 o
   5   4  10       77.63       84.96      8.52 o
   6   4  10      534.39      529.06     24.21 o
   7   4  10      110.79       86.71      9.99 o
   8   4  10       97.53      120.34      9.75 o
   9   4  10        1.24        5.24      5.46 o
  10   4  10      107.37      123.00     10.61 o
  11   4  10        0.02       -6.97      5.66 o
  12   4  10        7.00       -4.43      7.26 o
  13   4  10       78.85       60.72     13.25 o
   1   5  10      557.17      524.81     15.27 o
   2   5  10       69.49       92.58      6.32 o
   3   5  10       12.18        8.25      3.31 o
   4   5  10        2.12        0.86      2.87 o
   5   5  10       61.04       50.58      5.68 o
   6   5  10      216.73      210.45     14.14 o
   7   5  10       47.96       52.41      8.72 o
   8   5  10       70.39       84.98     19.52 o
   9   5  10        2.67        0.65      7.28 o
  10   5  10       16.40       14.93      8.00 o
  11   5  10        8.79       14.40      8.29 o
  12   5  10        0.28        6.50      8.53 o
   0   6  10       33.87       31.50      5.19 o
   1   6  10      197.54      186.95     10.04 o
   2   6  10        0.22       -1.67      3.35 o
   3   6  10       60.00       56.65      4.55 o
   4   6  10        0.08       -1.61      2.97 o
   5   6  10       41.00       37.00      5.06 o
   6   6  10       20.29       18.92      5.98 o
   7   6  10       98.15      109.41     10.07 o
   8   6  10        0.47        8.46      6.27 o
   9   6  10      100.22       88.35      9.93 o
  10   6  10        7.03       -1.72      6.73 o
  11   6  10       13.30        9.30      7.47 o
  12   6  10        6.94       10.46      7.91 o
   1   7  10      221.94      223.47     17.15 o
   2   7  10        3.57       -0.53      3.99 o
   3   7  10      388.78      390.46     15.47 o
   4   7  10      204.56      222.73      9.12 o
   5   7  10       77.07       66.64      6.44 o
   6   7  10      182.13      187.36     12.20 o
   7   7  10       82.69       78.72     12.01 o
   8   7  10       11.04       22.23      7.02 o
   9   7  10      159.35      157.08     22.58 o
  10   7  10      147.61      144.93     25.10 o
  11   7  10        1.59      -10.79      7.03 o
  12   7  10        7.61        4.04     24.90 o
   0   8  10      325.09      361.61     23.43 o
   1   8  10      125.72      135.01      8.13 o
   2   8  10      184.47      177.83      9.00 o
   3   8  10       13.16        8.08      3.78 o
   4   8  10       15.77        8.62      4.00 o
   5   8  10        7.31        7.56      4.89 o
   6   8  10       49.14       46.48      7.78 o
   7   8  10       22.08        9.30      6.60 o
   8   8  10        1.16       -1.45      6.97 o
   9   8  10        0.20      -11.00      6.76 o
  10   8  10        9.72       23.69      8.32 o
  11   8  10       15.68        7.82      9.62 o
   1   9  10       92.90      102.85      9.02 o
   2   9  10        1.96       -1.25      3.56 o
   3   9  10      107.97      115.54      7.26 o
   4   9  10      541.28      537.93     16.81 o
   5   9  10       51.16       60.56      6.89 o
   6   9  10      185.85      164.43     14.78 o
   7   9  10       21.50       21.92      7.91 o
   8   9  10        0.44       -2.20      7.54 o
   9   9  10        7.27       15.14      8.38 o
  10   9  10        7.39        4.35      9.50 o
   0  10  10       62.48       64.06     11.49 o
   1  10  10       36.26       38.76      8.36 o
   2  10  10      247.73      241.30     11.96 o
   3  10  10       40.44       38.61      7.09 o
   4  10  10        4.23        0.71      4.16 o
   5  10  10       37.77       30.75      6.25 o
   6  10  10        1.74        6.76      8.76 o
   7  10  10        8.50       13.74      7.80 o
   8  10  10        0.23       -0.74      8.30 o
   9  10  10        4.46        3.66      9.76 o
  10  10  10        4.42       24.13     20.31 o
   1  11  10      303.56      306.98     16.20 o
   2  11  10       11.92       12.11      5.10 o
   3  11  10        0.08        4.16      4.83 o
   4  11  10       12.73       12.47      5.46 o
   5  11  10       23.34       19.85      6.37 o
   6  11  10       15.70       27.63      8.30 o
   7  11  10       28.34       24.45      9.13 o
   8  11  10        0.34        7.28      9.68 o
   9  11  10       30.67       32.00     17.73 o
   0  12  10      101.92      111.78     14.89 o
   1  12  10      105.47      112.65     10.68 o
   2  12  10        0.22       -0.71      4.94 o
   3  12  10        0.63        2.33      5.19 o
   4  12  10        2.53       -1.28      5.30 o
   5  12  10       36.66       40.29      8.28 o
   6  12  10       21.26       27.45     16.15 o
   7  12  10        0.38       -1.11      9.32 o
   8  12  10        0.06       -1.34     12.51 o
   1  13  10        9.70       14.86      7.25 o
   2  13  10        8.33        8.22      6.01 o
   3  13  10       86.72       94.57      9.03 o
   4  13  10        0.54       -3.40      5.63 o
   5  13  10       16.25       21.24      9.34 o
   6  13  10        1.41        7.46     17.52 o
   0  14  10      111.89      143.62     18.59 o
   1  14  10        0.06       -4.05      6.73 o
   2  14  10        0.24       -8.37      6.41 o
   3  14  10       20.49       21.09      7.05 o
   4  14  10       23.00        5.50      9.71 o
   1   1  11      896.66      831.92     26.85 o
   2   1  11      241.81      256.17     10.47 o
   3   1  11       27.56       26.55      4.37 o
   4   1  11      804.87      767.17     30.10 o
   5   1  11      368.89      388.75     17.87 o
   6   1  11      228.35      234.60     16.85 o
   7   1  11      113.47      116.74      7.67 o
   8   1  11       14.72       10.58      5.25 o
   9   1  11       23.63       23.08      6.09 o
  10   1  11       31.52       28.08      7.78 o
  11   1  11       35.98       24.17      8.81 o
  12   1  11        5.03       18.35      7.15 o
  13   1  11       32.96       43.21      8.77 o
   0   2  11       77.02       44.15      8.94 o
   1   2  11      336.16      409.60     20.05 o
   2   2  11      180.43      175.23      8.87 o
   3   2  11     1498.39     1397.88     35.14 o
   4   2  11      104.83      130.37      7.40 o
   5   2  11       14.72        5.87      4.63 o
   6   2  11       30.57       32.37      5.47 o
   7   2  11     1322.50     1297.65     38.45 o
   8   2  11      591.95      565.03     19.72 o
   9   2  11       91.80       70.67      7.00 o
  10   2  11       17.13        8.28      5.65 o
  11   2  11        7.76        7.66      6.31 o
  12   2  11       37.32       33.77      7.89 o
  13   2  11       38.76       35.21      9.90 o
   1   3  11      218.65      240.80      7.86 o
   2   3  11      142.47      149.64      6.73 o
   3   3  11       51.62       67.01      8.83 o
   4   3  11       22.80       20.25      4.72 o
   5   3  11      129.24      126.99     15.09 o
   6   3  11       74.78       69.32      7.04 o
   7   3  11      461.74      461.55     19.05 o
   8   3  11      117.22      102.79      8.75 o
   9   3  11      204.29      187.19     12.22 o
  10   3  11        3.78        4.56      5.47 o
  11   3  11       26.06       12.88      7.27 o
  12   3  11        6.00        7.63      7.00 o
  13   3  11       36.85       32.14     10.89 o
   0   4  11       42.84       41.97      4.56 o
   1   4  11      130.61      143.30      5.74 o
   2   4  11       64.10       66.94      5.47 o
   3   4  11      195.12      199.15     11.76 o
   4   4  11       76.06       57.12      6.90 o
   5   4  11      230.72      228.48     13.89 o
   6   4  11        5.35        4.98      5.66 o
   7   4  11      738.08      809.24     42.37 o
   8   4  11      526.96      512.02     24.94 o
   9   4  11        0.37        0.46      5.67 o
  10   4  11        5.78        0.11      5.75 o
  11   4  11       23.17       21.86      6.88 o
  12   4  11        5.16        5.81      7.75 o
  13   4  11       74.80       43.72     12.73 o
   1   5  11       61.40       75.95      4.01 o
   2   5  11      830.34      830.27     26.73 o
   3   5  11       47.04       40.86      4.58 o
   4   5  11        3.52        7.08      3.71 o
   5   5  11       23.51       23.39      6.47 o
   6   5  11      270.08      235.88     15.33 o
   7   5  11       15.11       11.64      9.01 o
   8   5  11      124.11      147.89     23.09 o
   9   5  11       93.01       87.96     11.42 o
  10   5  11       78.99       68.87     10.99 o
  11   5  11        3.86      -10.61      7.40 o
  12   5  11        1.61        1.48     10.07 o
   0   6  11       11.44       18.14      4.46 o
   1   6  11      438.84      426.51     17.67 o
   2   6  11     1568.13     1504.44     41.53 o
   3   6  11      141.54      152.99      8.25 o
   4   6  11       43.46       44.74      5.35 o
   5   6  11       77.43       73.51      7.61 o
   6   6  11       99.53       92.41      8.71 o
   7   6  11       98.98       97.37     11.63 o
   8   6  11       61.74       70.63      9.75 o
   9   6  11      105.79       92.38     17.08 o
  10   6  11        1.03      -11.65      6.16 o
  11   6  11       33.45       29.57      8.26 o
  12   6  11        1.96        5.52      9.30 o
   1   7  11     1254.08     1256.45     35.67 o
   2   7  11      374.66      344.06     12.92 o
   3   7  11      194.00      179.90      9.40 o
   4   7  11      118.86      100.04      6.38 o
   5   7  11        1.23        2.99      5.35 o
   6   7  11        0.00       -2.59      5.41 o
   7   7  11      112.15      123.59     14.33 o
   8   7  11      197.87      185.60     19.37 o
   9   7  11        3.72        7.70      7.33 o
  10   7  11        3.33       -0.02      7.29 o
  11   7  11        0.00       -1.60      7.57 o
   0   8  11      128.03      126.71     13.11 o
   1   8  11      346.96      334.18     14.95 o
   2   8  11       78.24       80.59      6.58 o
   3   8  11       18.39       11.66      5.46 o
   4   8  11       11.32       13.00      4.16 o
   5   8  11        0.68        6.45      4.90 o
   6   8  11      113.05      120.33     16.34 o
   7   8  11       13.86       16.27      7.12 o
   8   8  11       12.56       11.53      7.27 o
   9   8  11       30.53       31.75      8.87 o
  10   8  11        0.10       -1.21      7.41 o
  11   8  11        5.07        9.24     13.02 o
   1   9  11     1813.35     1888.34     58.66 o
   2   9  11      107.63      102.49      9.02 o
   3   9  11        8.14        4.89      4.07 o
   4   9  11       60.07       56.78      5.82 o
   5   9  11      135.81      146.23     12.47 o
   6   9  11       19.36        5.61      8.84 o
   7   9  11      390.69      434.39     33.84 o
   8   9  11        0.54        3.35      7.23 o
   9   9  11       61.31       80.33     21.39 o
  10   9  11        3.90       14.74      9.90 o
   0  10  11        6.88       -2.69      7.73 o
   1  10  11      322.89      322.48     15.76 o
   2  10  11        1.65       -4.14      5.36 o
   3  10  11       22.92       27.18      5.61 o
   4  10  11        1.99       -0.79      4.39 o
   5  10  11       40.34       44.29      7.57 o
   6  10  11      173.74      221.49     18.74 o
   7  10  11        0.09       -3.82      7.26 o
   8  10  11        0.77       -7.63      7.50 o
   9  10  11        4.65       15.05     10.37 o
   1  11  11      384.71      381.15     17.82 o
   2  11  11      307.81      345.60     17.02 o
   3  11  11       10.96        8.92      5.21 o
   4  11  11       23.97       19.01      6.99 o
   5  11  11        2.17        1.57      5.72 o
   6  11  11       28.44       33.77      8.98 o
   7  11  11      127.91      109.51     26.76 o
   8  11  11        0.35      -12.80      8.92 o
   0  12  11      410.03      394.37     33.36 o
   1  12  11        0.15        4.00      6.32 o
   2  12  11       69.10       71.16      9.13 o
   3  12  11       10.90        3.38      5.49 o
   4  12  11       29.92       24.87      7.79 o
   5  12  11        5.12      -16.16      8.36 o
   6  12  11        1.31       -5.02      9.97 o
   7  12  11        0.00        1.57     11.73 o
   1  13  11        0.37        3.35      6.82 o
   2  13  11       15.74        8.56      7.23 o
   3  13  11        0.26        3.77      6.08 o
   4  13  11        0.91       -7.73      7.00 o
   5  13  11        1.01        1.86     10.29 o
   6  13  11        7.25       -3.90     17.88 o
   0  14  11        0.87       17.56     13.10 o
   1  14  11       18.91        9.54      9.25 o
   2  14  11       10.02       17.12      8.04 o
   3  14  11       61.45       57.80     10.89 o
   0   0  12     6770.13     6118.22    367.15 o
   1   0  12      948.72      861.18     39.46 o
   2   0  12        6.76        8.42      3.66 o
   3   0  12      448.69      451.91     19.06 o
   4   0  12       21.74       17.02      4.55 o
   5   0  12      718.98      706.05     36.70 o
   6   0  12      172.77      164.27     11.48 o
   7   0  12      269.91      267.09     18.31 o
   8   0  12      140.03      151.62     20.14 o
   9   0  12      103.79      108.13     13.30 o
  10   0  12       21.82        3.79      9.53 o
  11   0  12        9.87      -11.91      9.25 o
  12   0  12       11.34        4.70      9.00 o
  13   0  12       16.92       13.19     11.30 o
   1   1  12      169.04      160.56      7.87 o
   2   1  12      469.23      486.30     17.33 o
   3   1  12      328.73      354.73     11.81 o
   4   1  12      182.05      182.94      8.64 o
   5   1  12       88.01      106.19      9.04 o
   6   1  12       98.65      116.38      8.47 o
   7   1  12       38.56       42.21      5.59 o
   8   1  12       55.29       58.94      7.23 o
   9   1  12        7.67        9.84      5.72 o
  10   1  12        9.25       -2.09      5.31 o
  11   1  12       18.16       16.89      6.81 o
  12   1  12       26.81       30.93      7.22 o
  13   1  12        9.98       23.18     11.39 o
   0   2  12      773.64      904.57     41.41 o
   1   2  12      221.84      196.97     21.22 o
   2   2  12       39.67       43.65      4.59 o
   3   2  12      596.66      619.85     20.01 o
   4   2  12        4.12        7.73      3.55 o
   5   2  12        6.88        7.58      4.92 o
   6   2  12      135.34      163.74      9.78 o
   7   2  12       16.18       29.76      5.38 o
   8   2  12        6.53       10.67      4.87 o
   9   2  12      120.36      113.29     11.91 o
  10   2  12       24.71       24.35      6.55 o
  11   2  12        9.39        9.36      6.40 o
  12   2  12       23.45       19.85      7.65 o
  13   2  12        0.00        6.26     10.31 o
   1   3  12     1081.76     1056.14     29.60 o
   2   3  12     1155.51     1176.42     33.57 o
   3   3  12        9.74        4.40      3.96 o
   4   3  12      377.20      400.58     23.37 o
   5   3  12        8.36       -0.65      4.92 o
   6   3  12       19.54       28.23      7.39 o
   7   3  12       55.57       46.73      6.77 o
   8   3  12        2.62        3.36      5.33 o
   9   3  12        0.07       -4.27      5.15 o
  10   3  12       13.55        9.54      6.23 o
  11   3  12       59.98       84.78     10.03 o
  12   3  12       12.82       15.43      7.61 o
  13   3  12       10.18       18.12     10.82 o
   0   4  12     1181.52     1173.98     41.78 o
   1   4  12       40.43       40.17      4.09 o
   2   4  12      305.81      353.20     18.05 o
   3   4  12       83.45       84.10      7.71 o
   4   4  12       39.23       45.00      9.03 o
   5   4  12      279.49      283.10     28.70 o
   6   4  12       16.57        8.60      6.21 o
   7   4  12       78.01       71.85      9.54 o
   8   4  12       65.61      100.50     11.29 o
   9   4  12      172.30      161.62     36.49 o
  10   4  12      195.60      201.36     16.13 o
  11   4  12        4.09        4.36     10.00 o
  12   4  12       11.44        8.68     10.50 o
   1   5  12        4.18        1.70      2.23 o
   2   5  12      263.91      293.95     12.04 o
   3   5  12      135.74      142.71      8.59 o
   4   5  12       28.80       23.71      4.72 o
   5   5  12      104.77      120.23     10.55 o
   6   5  12       32.46       16.20      6.70 o
   7   5  12      110.83      117.87     11.81 o
   8   5  12      655.05      624.74     36.01 o
   9   5  12        7.71       19.39      8.65 o
  10   5  12        0.55        0.71      7.43 o
  11   5  12        2.29       14.53      8.48 o
  12   5  12        2.53        3.56     12.63 o
   0   6  12      183.53      162.90     11.16 o
   1   6  12       30.52       37.02      8.27 o
   2   6  12     2074.72     2074.51     57.34 o
   3   6  12      252.03      258.30     11.09 o
   4   6  12        1.43       -2.66      3.93 o
   5   6  12       53.35       64.93      7.62 o
   6   6  12       40.56       25.64      6.52 o
   7   6  12       58.60       55.74      8.16 o
   8   6  12      225.02      165.18     13.66 o
   9   6  12       28.88       20.74      7.28 o
  10   6  12      166.26      149.68     24.80 o
  11   6  12        0.56        6.83      7.45 o
  12   6  12       29.20       27.14     13.14 o
   1   7  12      132.61      121.00      7.43 o
   2   7  12      398.60      412.21     16.06 o
   3   7  12      402.27      420.75     15.18 o
   4   7  12     1265.40     1249.22     40.75 o
   5   7  12       68.84       83.24      9.26 o
   6   7  12       19.67       13.93      6.25 o
   7   7  12       78.03       83.49      9.53 o
   8   7  12       63.82       57.29      8.87 o
   9   7  12        0.23       11.03      7.20 o
  10   7  12        0.74        0.80      7.18 o
  11   7  12       33.56       36.34      9.33 o
   0   8  12       39.91       52.70      9.72 o
   1   8  12      201.65      171.83     10.92 o
   2   8  12      107.02      100.45      8.39 o
   3   8  12        0.02        0.28      4.11 o
   4   8  12       25.36       19.92      5.23 o
   5   8  12        0.13        3.17      5.75 o
   6   8  12       68.26       64.13      8.38 o
   7   8  12      141.55      142.83     11.91 o
   8   8  12        2.34        0.64      6.99 o
   9   8  12       40.40       23.15      8.28 o
  10   8  12        0.05      -14.24      7.12 o
  11   8  12       27.75        6.88     18.99 o
   1   9  12        0.01        5.72      5.69 o
   2   9  12       87.54       84.06      8.63 o
   3   9  12       35.20       36.26      5.88 o
   4   9  12      160.24      147.57     10.78 o
   5   9  12       31.57       24.83      6.85 o
   6   9  12        0.82       -3.20      6.45 o
   7   9  12        6.88        7.00      7.42 o
   8   9  12        0.58       -2.81      7.56 o
   9   9  12       43.29       50.47     15.28 o
  10   9  12        2.00        8.21      8.57 o
   0  10  12        7.78       -2.55      7.92 o
   1  10  12       84.37       76.29      8.64 o
   2  10  12        0.54       -4.53      5.46 o
   3  10  12       28.96       30.03      7.11 o
   4  10  12        0.44        2.01      5.89 o
   5  10  12        1.05       -4.76      6.35 o
   6  10  12       50.94       74.49      9.94 o
   7  10  12        0.15      -13.65      6.83 o
   8  10  12        5.14        0.39      7.94 o
   9  10  12        0.39       -6.83      9.67 o
   1  11  12       35.58       40.28      7.63 o
   2  11  12       53.64       37.49      7.76 o
   3  11  12       22.91       11.73      6.73 o
   4  11  12        0.90       -3.70      6.21 o
   5  11  12       25.61       29.46     10.27 o
   6  11  12      163.17      135.56     39.66 o
   7  11  12        0.16        4.90      8.04 o
   8  11  12        0.03       11.25     12.60 o
   0  12  12        5.27        3.53      8.93 o
   1  12  12       20.53       25.42      7.32 o
   2  12  12       50.94       51.33      8.88 o
   3  12  12        9.13       13.77      6.95 o
   4  12  12        2.70        4.34      7.16 o
   5  12  12        0.76       -7.13     10.48 o
   6  12  12        0.04       -1.66     11.93 o
   7  12  12       15.94       32.51     20.54 o
   1  13  12       19.75       18.74      7.85 o
   2  13  12       11.91        7.18      7.21 o
   3  13  12       11.04        8.28      8.06 o
   4  13  12        0.02       -4.19      7.55 o
   5  13  12       28.86       25.40     13.85 o
   0  14  12       15.19        7.79     11.29 o
   1  14  12        0.05       -1.51      7.20 o
   2  14  12        0.19       -1.89      7.96 o
   1   1  13      472.47      458.57     20.06 o
   2   1  13      419.82      430.78     21.10 o
   3   1  13      127.79      166.09      9.09 o
   4   1  13      160.85      167.05      8.45 o
   5   1  13     3215.60     3326.34     91.59 o
   6   1  13      900.35     1034.12     31.28 o
   7   1  13        2.27        1.57      4.22 o
   8   1  13       96.89      110.94     11.61 o
   9   1  13      103.07      118.39     11.56 o
  10   1  13        7.72        5.99      7.29 o
  11   1  13      175.57      217.34     14.39 o
  12   1  13       36.15       63.48      9.91 o
   0   2  13     1139.22     1290.66     67.23 o
   1   2  13       65.41       71.71      7.93 o
   2   2  13        1.43       -1.96      4.57 o
   3   2  13        0.01       -1.38      2.90 o
   4   2  13       13.48       13.49      5.87 o
   5   2  13       46.89       45.57      7.03 o
   6   2  13     1028.42     1156.53     34.85 o
   7   2  13       22.86       22.82      5.23 o
   8   2  13       25.10       22.01      5.59 o
   9   2  13       42.90       38.79      7.39 o
  10   2  13       29.69       30.48      6.91 o
  11   2  13       13.46       -2.17      6.06 o
  12   2  13        1.31       -8.73      6.78 o
   1   3  13        9.24        9.40      2.97 o
   2   3  13       19.34       18.55      4.32 o
   3   3  13      106.04      109.26      8.58 o
   4   3  13        0.10       -3.60      4.75 o
   5   3  13       13.87       10.16      6.46 o
   6   3  13      663.25      652.27     28.04 o
   7   3  13       46.79       40.85      6.97 o
   8   3  13       11.60       21.97      5.58 o
   9   3  13        0.02       -4.30      5.06 o
  10   3  13       33.02       12.76      6.42 o
  11   3  13       46.23       46.56      8.34 o
  12   3  13        4.92       15.31      7.63 o
   0   4  13      449.59      465.35     16.49 o
   1   4  13       41.15       42.42      3.79 o
   2   4  13      180.64      186.10      8.88 o
   3   4  13       50.36       44.81      5.03 o
   4   4  13       32.03       28.86      6.97 o
   5   4  13      418.77      473.30     22.22 o
   6   4  13        0.99        3.25      7.90 o
   7   4  13        3.28       -4.87      6.17 o
   8   4  13       15.89       16.87      7.82 o
   9   4  13       11.48       22.06      8.11 o
  10   4  13       21.27       25.78      8.95 o
  11   4  13       22.20        7.50     10.22 o
  12   4  13       11.90       22.69     10.21 o
   1   5  13        0.36       -3.69      2.86 o
   2   5  13      374.51      397.38     13.43 o
   3   5  13      163.08      154.53      8.93 o
   4   5  13        8.14        6.28      5.53 o
   5   5  13      340.73      323.66     17.84 o
   6   5  13       24.16       17.55      7.10 o
   7   5  13      124.21      127.01     12.38 o
   8   5  13       10.97        4.03      7.00 o
   9   5  13       13.00       22.17      8.11 o
  10   5  13       22.90        0.74     10.86 o
  11   5  13        0.51       11.10     10.42 o
  12   5  13        9.90       14.05     18.53 o
   0   6  13      129.48      122.67     11.59 o
   1   6  13       25.16       20.85      4.04 o
   2   6  13       41.54       56.14      5.48 o
   3   6  13      150.34      168.61      9.50 o
   4   6  13       23.59        5.53      7.70 o
   5   6  13       49.17       35.23      6.71 o
   6   6  13       45.73       49.47      7.51 o
   7   6  13        3.80        2.40      6.06 o
   8   6  13      102.77      103.21     17.62 o
   9   6  13       31.37       18.69      9.36 o
  10   6  13       20.09       37.60      8.62 o
  11   6  13        2.87        5.33      7.34 o
   1   7  13       46.46       41.95      8.16 o
   2   7  13        5.53        8.56      4.21 o
   3   7  13        0.70       -1.39      4.60 o
   4   7  13       91.47       93.65      9.17 o
   5   7  13        0.27       -2.33      5.49 o
   6   7  13        1.64      -11.07      5.54 o
   7   7  13        3.27       -3.33      6.33 o
   8   7  13        6.92        4.04      6.87 o
   9   7  13        0.04      -10.21      6.41 o
  10   7  13        4.50        2.90      7.59 o
  11   7  13       17.76       17.42     12.35 o
   0   8  13       65.13       55.99     10.55 o
   1   8  13       80.55       66.70      8.12 o
   2   8  13       28.50       18.70      6.01 o
   3   8  13      173.30      174.98     13.42 o
   4   8  13      331.59      309.71     16.22 o
   5   8  13       42.84       35.43      7.08 o
   6   8  13       85.29       91.28     13.57 o
   7   8  13       32.29       38.81      8.23 o
   8   8  13        0.64       -0.71      6.91 o
   9   8  13        3.52       -6.19      7.09 o
  10   8  13        1.47        1.22     10.33 o
   1   9  13       81.71       91.15      8.75 o
   2   9  13       15.68        6.84      5.86 o
   3   9  13       10.05        4.39      6.15 o
   4   9  13       32.02       36.27      6.22 o
   5   9  13        1.08      -10.99      5.90 o
   6   9  13        0.00        8.94      6.94 o
   7   9  13       16.90       12.01      7.39 o
   8   9  13       24.84       24.69      8.62 o
   9   9  13        0.00       -6.14      7.69 o
  10   9  13       11.18       20.47     13.36 o
   0  10  13      851.70      924.32     46.17 o
   1  10  13        7.07        7.93      6.53 o
   2  10  13       79.42       67.36      8.51 o
   3  10  13       15.84        4.13      6.56 o
   4  10  13        3.75      -12.19      7.06 o
   5  10  13       56.65       72.37      9.26 o
   6  10  13        0.54        5.59      8.53 o
   7  10  13        5.54        4.51      7.72 o
   8  10  13        1.74        1.05      8.42 o
   9  10  13        1.98      -10.17      9.57 o
   1  11  13       76.16       83.02      9.54 o
   2  11  13       40.42       34.98      7.82 o
   3  11  13       21.72       24.80      7.39 o
   4  11  13       59.67       53.09     10.89 o
   5  11  13       96.74      108.11     22.54 o
   6  11  13        5.91       -0.98      9.71 o
   7  11  13        8.78        6.53      8.65 o
   8  11  13        6.20       -4.36     10.25 o
   0  12  13        0.62       -0.59      9.26 o
   1  12  13      178.43      156.03     20.41 o
   2  12  13        1.51        4.15      6.98 o
   3  12  13        0.02       -0.20      7.02 o
   4  12  13        0.67        6.92      9.80 o
   5  12  13       10.82       -3.25      9.92 o
   6  12  13       12.50        4.36     12.65 o
   1  13  13       59.89       40.59      8.87 o
   2  13  13       21.03       16.07      7.77 o
   3  13  13       30.49       21.66      8.25 o
   4  13  13       10.60       -5.92     21.25 o
   0  14  13        2.07       10.36     14.69 o
   1  14  13        9.11        2.98      9.52 o
   0   0  14      172.99      168.15     17.16 o
   1   0  14      694.50      625.02     30.53 o
   2   0  14     1032.18     1013.33     47.04 o
   3   0  14     2500.41     2465.00     88.01 o
   4   0  14      534.84      551.46     35.15 o
   5   0  14     1189.09     1261.30     89.28 o
   6   0  14      104.69      116.02     12.66 o
   7   0  14       70.67       78.46     30.16 o
   8   0  14       52.62       39.79      9.76 o
   9   0  14       62.07       40.62     10.85 o
  10   0  14      381.67      498.36     30.46 o
  11   0  14        8.20       24.21     12.06 o
  12   0  14       22.47       35.27     11.44 o
   1   1  14       17.73       18.42      4.15 o
   2   1  14       38.20       21.32      3.77 o
   3   1  14      158.09      180.14      8.65 o
   4   1  14     1073.09     1111.98     30.01 o
   5   1  14      881.05      966.19     29.65 o
   6   1  14        3.99        3.46      4.27 o
   7   1  14       87.32       93.25      8.43 o
   8   1  14        2.02        1.12      6.88 o
   9   1  14        2.61        7.17      5.93 o
  10   1  14        1.07        5.83      6.44 o
  11   1  14        2.32       -0.64      6.46 o
  12   1  14        0.72        6.27      7.29 o
   0   2  14      243.89      268.48     16.06 o
   1   2  14        0.37       -1.87      3.57 o
   2   2  14       16.57       18.75      4.43 o
   3   2  14      258.64      265.68     11.98 o
   4   2  14      124.34      136.99      9.04 o
   5   2  14      277.66      322.09     23.44 o
   6   2  14      249.83      255.16     11.62 o
   7   2  14        0.23        4.50      4.62 o
   8   2  14        0.20        2.19      5.47 o
   9   2  14        5.64        4.18      6.02 o
  10   2  14        0.83        4.70      6.29 o
  11   2  14       27.81       26.78      7.53 o
  12   2  14       24.80       31.93      9.62 o
   1   3  14      327.02      327.77     11.32 o
   2   3  14       63.66       66.38      4.96 o
   3   3  14        2.34        5.13      4.02 o
   4   3  14       15.98       17.33      4.92 o
   5   3  14       49.06       47.07      8.05 o
   6   3  14        2.86        0.52      5.28 o
   7   3  14       77.58       88.73      8.93 o
   8   3  14        7.84        9.27      6.30 o
   9   3  14      102.60      123.28     10.58 o
  10   3  14       16.60       11.94      6.63 o
  11   3  14       16.75       24.98      7.68 o
  12   3  14       10.21        4.28     10.83 o
   0   4  14       53.92       49.71      4.69 o
   1   4  14       40.27       50.15      5.67 o
   2   4  14       27.49       20.09      3.81 o
   3   4  14      231.02      213.36      9.34 o
   4   4  14      613.49      688.48     25.01 o
   5   4  14        6.06        5.12      5.12 o
   6   4  14       19.34       23.88      6.06 o
   7   4  14       50.17       41.87      7.24 o
   8   4  14       56.02       58.30      8.30 o
   9   4  14       12.03       12.92      6.79 o
  10   4  14       81.29      108.47     13.02 o
  11   4  14       43.05       34.89     12.42 o
  12   4  14       15.24       -0.64     18.67 o
   1   5  14       78.69       85.80      7.95 o
   2   5  14      115.38      106.92      6.08 o
   3   5  14      209.19      210.50      8.75 o
   4   5  14      482.86      427.15     17.70 o
   5   5  14      414.84      434.10     21.76 o
   6   5  14       35.92       37.72      7.96 o
   7   5  14       26.70       32.26      8.34 o
   8   5  14       43.80       46.84     11.51 o
   9   5  14        3.98      -11.03      6.91 o
  10   5  14        1.83        0.40      8.03 o
  11   5  14       61.36       59.11     11.79 o
   0   6  14        7.32       10.47      6.93 o
   1   6  14      339.19      356.75     12.64 o
   2   6  14        8.52        0.99      3.53 o
   3   6  14      526.12      558.86     18.46 o
   4   6  14      249.59      274.07     14.66 o
   5   6  14        0.07        1.48      5.26 o
   6   6  14      383.11      345.75     24.19 o
   7   6  14      130.43      105.22      9.97 o
   8   6  14       56.51       45.71      8.36 o
   9   6  14       85.13      108.16     13.69 o
  10   6  14       14.34       11.74      7.55 o
  11   6  14       32.22       28.62     10.01 o
   1   7  14       38.56       30.88      6.03 o
   2   7  14      228.79      234.70     16.87 o
   3   7  14      266.85      282.29     12.19 o
   4   7  14        6.99        9.12      5.75 o
   5   7  14      118.02       95.02     12.35 o
   6   7  14      226.20      214.66     13.31 o
   7   7  14        9.66        2.82      7.56 o
   8   7  14       13.77        8.91      7.20 o
   9   7  14       30.57       15.85      7.83 o
  10   7  14       19.41       16.46      8.29 o
  11   7  14        4.24        9.34     16.44 o
   0   8  14        3.32        4.71      7.69 o
   1   8  14       81.75       72.26      8.38 o
   2   8  14       36.05       27.22      6.58 o
   3   8  14      138.27      131.44     14.27 o
   4   8  14       46.12       40.11      9.25 o
   5   8  14       64.14       55.26      8.00 o
   6   8  14       25.17       23.68      7.36 o
   7   8  14        8.10        7.38      6.92 o
   8   8  14       17.59       11.77      7.95 o
   9   8  14       71.48       68.59     11.96 o
  10   8  14       82.54       93.64     20.46 o
   1   9  14       29.82       15.70      6.54 o
   2   9  14       25.78       26.31      6.73 o
   3   9  14       18.07       10.35      7.99 o
   4   9  14       15.28        5.77      7.78 o
   5   9  14        0.83       -1.32      6.02 o
   6   9  14        2.03       -2.70      6.73 o
   7   9  14        8.90        9.90      7.80 o
   8   9  14       12.13       23.58      8.59 o
   9   9  14        5.36       -5.19      7.58 o
   0  10  14       88.46       70.96     12.51 o
   1  10  14      145.68      129.24     12.23 o
   2  10  14        0.94        6.19      6.49 o
   3  10  14       66.94       57.64     10.00 o
   4  10  14       12.38        2.10      8.12 o
   5  10  14       27.40       36.99     10.36 o
   6  10  14       33.48       25.37      8.40 o
   7  10  14       11.33       21.83      8.55 o
   8  10  14       28.81       26.35      9.44 o
   1  11  14       99.28       75.60      9.61 o
   2  11  14        0.02        4.00      6.86 o
   3  11  14       14.50        1.56      7.75 o
   4  11  14       54.91       56.31     11.09 o
   5  11  14       16.15       33.23     11.13 o
   6  11  14        1.26        5.31      9.59 o
   7  11  14       35.19       30.97     13.89 o
   0  12  14        1.55       21.23     10.98 o
   1  12  14      174.04      147.05     12.40 o
   2  12  14       13.35        5.24      8.08 o
   3  12  14       15.99       14.51      7.77 o
   4  12  14        0.00      -12.67      9.16 o
   5  12  14        3.52       -1.61      9.92 o
   6  12  14        0.72      -10.66     12.50 o
   1  13  14        4.99        4.15      7.83 o
   2  13  14       38.97       35.47      8.75 o
   3  13  14       27.46       30.17      9.98 o
   4  13  14      171.65      176.91     31.24 o
   1   1  15      148.99      156.11      8.71 o
   2   1  15       83.67       89.03      7.91 o
   3   1  15       88.03       88.07      6.42 o
   4   1  15     1462.91     1638.20     60.09 o
   5   1  15      149.41      171.73     10.17 o
   6   1  15       35.79       35.28      5.51 o
   7   1  15        0.09       -3.99      5.01 o
   8   1  15       18.49       13.39      6.20 o
   9   1  15       65.90       71.58     11.49 o
  10   1  15       41.84       55.01      8.55 o
  11   1  15        0.40       -1.35      6.25 o
  12   1  15        0.86       11.36     10.68 o
   0   2  15       27.56       25.71      9.80 o
   1   2  15      279.48      295.60     15.47 o
   2   2  15      333.79      392.74     12.08 o
   3   2  15      367.28      394.15     16.00 o
   4   2  15        2.78        2.77      4.80 o
   5   2  15      266.71      318.45     15.01 o
   6   2  15       13.78       10.12      5.42 o
   7   2  15        0.29       -3.30      4.75 o
   8   2  15       12.39       12.70      7.54 o
   9   2  15       24.64       34.82      7.26 o
  10   2  15       27.09       29.81      7.63 o
  11   2  15       35.79       40.10      8.30 o
  12   2  15      104.04      120.39     35.81 o
   1   3  15        4.92        8.59      3.00 o
   2   3  15       15.49       23.61      3.94 o
   3   3  15       16.42       18.39      5.45 o
   4   3  15       17.63       21.37      5.28 o
   5   3  15        0.00       -8.28      4.63 o
   6   3  15      229.09      247.36     13.73 o
   7   3  15      302.05      324.49     24.49 o
   8   3  15       17.49       12.34      6.66 o
   9   3  15       38.50       32.20      8.68 o
  10   3  15        4.47       -1.17      7.89 o
  11   3  15       10.88       13.07      7.65 o
   0   4  15      648.57      682.65     26.34 o
   1   4  15        0.04        2.14      2.96 o
   2   4  15       48.77       46.84      7.94 o
   3   4  15       51.07       58.58      6.50 o
   4   4  15       70.14       91.24     11.73 o
   5   4  15       27.84       26.07      7.32 o
   6   4  15       34.32       45.03      7.14 o
   7   4  15      369.87      365.97     17.56 o
   8   4  15        2.67        3.87      6.44 o
   9   4  15       17.10       19.24      7.50 o
  10   4  15        8.57       14.50      8.95 o
  11   4  15        7.40       -1.67      9.29 o
   1   5  15       22.69       12.59      3.48 o
   2   5  15      605.51      568.41     16.62 o
   3   5  15       29.79       48.75      6.31 o
   4   5  15      798.10      887.00     31.15 o
   5   5  15       11.94       15.83      5.92 o
   6   5  15       57.51       54.17      7.69 o
   7   5  15       45.60       38.98      7.39 o
   8   5  15        6.04        9.86      6.81 o
   9   5  15       72.88       56.64      9.03 o
  10   5  15        0.53        3.81      7.88 o
  11   5  15       58.99       69.75     12.38 o
   0   6  15        9.99       10.33      7.21 o
   1   6  15      151.01      142.44      9.45 o
   2   6  15      441.28      388.21     13.89 o
   3   6  15      283.29      271.20     17.57 o
   4   6  15      238.49      214.54     12.20 o
   5   6  15       15.71        2.59      6.92 o
   6   6  15        1.94       -5.42      5.64 o
   7   6  15       14.32       19.32      7.10 o
   8   6  15        0.08       -3.80      6.27 o
   9   6  15       19.82       12.21      7.38 o
  10   6  15        9.29       10.24      7.65 o
  11   6  15       48.51       44.74     27.31 o
   1   7  15       25.87       16.36      5.66 o
   2   7  15      454.46      457.87     29.78 o
   3   7  15      151.12      145.39     13.94 o
   4   7  15      166.75      174.29     11.26 o
   5   7  15       15.17       13.46      6.22 o
   6   7  15       17.17       12.31      6.39 o
   7   7  15       16.20       12.17      7.02 o
   8   7  15       14.20       13.42      7.36 o
   9   7  15       37.07       51.16     11.16 o
  10   7  15        3.03        8.01      7.96 o
   0   8  15        8.89       11.02      8.44 o
   1   8  15        5.80        0.94      5.66 o
   2   8  15        5.09       -0.53      5.54 o
   3   8  15      223.55      178.32     14.10 o
   4   8  15       28.10       31.13      8.45 o
   5   8  15       11.25       11.72      6.49 o
   6   8  15       19.52       25.06      7.50 o
   7   8  15        0.86       -4.28      6.82 o
   8   8  15        5.12        4.66      7.60 o
   9   8  15       21.77       15.92     12.70 o
  10   8  15      108.09      134.81     25.68 o
   1   9  15       54.03       42.13      7.52 o
   2   9  15       15.42        3.35      6.09 o
   3   9  15        0.89       -6.76      7.86 o
   4   9  15        1.68       15.11      8.62 o
   5   9  15        1.67        0.67      6.35 o
   6   9  15       24.16       34.45     11.12 o
   7   9  15        1.77        1.88     10.92 o
   8   9  15        0.62        1.24      7.80 o
   9   9  15        4.26        8.55      8.40 o
   0  10  15      153.59      165.24     17.53 o
   1  10  15       63.64       64.81      8.70 o
   2  10  15       16.09       15.24      8.29 o
   3  10  15       27.35       20.66      8.99 o
   4  10  15       39.79       28.06      9.77 o
   5  10  15       60.09       53.48     18.32 o
   6  10  15        3.92       -7.19      9.43 o
   7  10  15        1.12        5.76      7.97 o
   8  10  15       19.55       15.87     13.80 o
   1  11  15      106.69       99.69     10.80 o
   2  11  15       31.71       31.20      7.85 o
   3  11  15      129.13      142.91     14.81 o
   4  11  15        1.63        3.83     11.54 o
   5  11  15       27.58       23.74     10.36 o
   6  11  15        3.29      -11.43      9.43 o
   7  11  15        0.77      -19.32     27.42 o
   0  12  15        3.74        8.11     10.68 o
   1  12  15       32.04       29.73      8.39 o
   2  12  15       30.93       29.37      8.89 o
   3  12  15        0.12       -8.06      9.12 o
   4  12  15       95.29      115.10     14.95 o
   5  12  15        0.01       -9.99     11.78 o
   1  13  15        8.34        6.66      9.01 o
   2  13  15        6.16        0.87      8.50 o
   3  13  15        8.45       11.24     15.61 o
   0   0  16       48.91       42.94     10.58 o
   1   0  16     1210.13     1257.22     57.37 o
   2   0  16     1156.05     1172.49     59.07 o
   3   0  16     2369.46     2577.39    113.60 o
   4   0  16     1431.94     1564.03     58.34 o
   5   0  16       32.85       24.40      9.35 o
   6   0  16       69.18       72.72     20.78 o
   7   0  16       58.30       75.38     11.75 o
   8   0  16       89.29      112.89     18.55 o
   9   0  16      135.06      217.94     37.65 o
  10   0  16       62.86       90.38     18.99 o
  11   0  16       43.03       57.39     13.73 o
   1   1  16       16.17        2.62      4.35 o
   2   1  16        0.85       -8.62      4.31 o
   3   1  16      811.70      819.57     25.34 o
   4   1  16       81.98       96.22     14.47 o
   5   1  16       49.83       46.03      6.57 o
   6   1  16       56.80       63.48     16.69 o
   7   1  16       11.85       13.72      6.02 o
   8   1  16        2.62        0.99      5.75 o
   9   1  16       26.67       13.79      6.84 o
  10   1  16        0.71       10.57      6.98 o
  11   1  16        1.11       -2.22      7.03 o
   0   2  16       75.88       83.57     11.90 o
   1   2  16      250.80      254.54     11.82 o
   2   2  16      106.07      103.27      6.60 o
   3   2  16      577.71      669.73     24.26 o
   4   2  16      229.91      251.79     12.80 o
   5   2  16      154.66      189.09     11.87 o
   6   2  16        0.58        4.70      5.48 o
   7   2  16       72.13      100.87     18.21 o
   8   2  16       30.83       21.98      6.46 o
   9   2  16       30.01       49.95     13.90 o
  10   2  16       29.49       52.34      9.59 o
  11   2  16        9.88        8.37      7.53 o
   1   3  16       13.75       14.15      4.03 o
   2   3  16        1.53        1.52      4.07 o
   3   3  16       14.39       10.58      4.80 o
   4   3  16        1.05       -5.63      4.57 o
   5   3  16        3.08        3.73      5.36 o
   6   3  16       66.98       81.76      8.58 o
   7   3  16      150.00      217.78     31.03 o
   8   3  16       16.59       24.06      8.42 o
   9   3  16       21.11       14.02      8.40 o
  10   3  16        6.60        9.10      8.75 o
  11   3  16       22.95        4.72     10.76 o
   0   4  16       74.22       84.43     11.54 o
   1   4  16       30.87       15.75      3.61 o
   2   4  16       19.94       21.90      5.91 o
   3   4  16        8.98        5.25      4.55 o
   4   4  16        5.27        6.87      5.12 o
   5   4  16      129.88      169.36     11.12 o
   6   4  16       50.90       49.33      7.40 o
   7   4  16       18.87       32.12      7.41 o
   8   4  16      130.97      128.56     12.90 o
   9   4  16       15.05       12.40      8.53 o
  10   4  16        0.03       -6.31      8.03 o
  11   4  16       29.52       24.05     10.32 o
   1   5  16      148.79      122.26      7.28 o
   2   5  16       23.53       36.16      4.52 o
   3   5  16       15.09       16.84      7.64 o
   4   5  16        6.13        3.13      5.04 o
   5   5  16       96.87      108.86     12.45 o
   6   5  16       27.58       28.27      7.01 o
   7   5  16        8.93       16.46      6.79 o
   8   5  16        0.52        4.39      6.49 o
   9   5  16       28.90       29.37      7.92 o
  10   5  16        5.60       14.49      8.79 o
   0   6  16       40.59       26.35      8.20 o
   1   6  16       13.95       12.58      5.60 o
   2   6  16      130.63      111.62      7.43 o
   3   6  16        2.69        3.89      4.40 o
   4   6  16      226.34      201.43     10.63 o
   5   6  16        4.38        1.16      5.03 o
   6   6  16       21.58       23.48      7.33 o
   7   6  16       43.82       60.83      8.76 o
   8   6  16        4.02       -5.87      6.00 o
   9   6  16        0.71        0.69      7.62 o
  10   6  16       13.71       17.56      8.07 o
   1   7  16      102.15       76.75      8.01 o
   2   7  16       29.47       26.62      6.51 o
   3   7  16        2.47        5.52      5.20 o
   4   7  16       43.15       47.49      8.49 o
   5   7  16        0.03        0.72      5.41 o
   6   7  16        1.73       -2.79      5.97 o
   7   7  16       17.49       22.77      7.63 o
   8   7  16       10.37       -0.23      6.88 o
   9   7  16       10.14       11.12      8.01 o
  10   7  16       16.73       22.85      9.30 o
   0   8  16       55.85       54.77     10.39 o
   1   8  16        8.00        1.05      7.95 o
   2   8  16       33.80       18.72      6.49 o
   3   8  16        7.09        8.45     10.08 o
   4   8  16        0.53       -0.74      7.52 o
   5   8  16       32.03       18.59      6.74 o
   6   8  16       16.03       16.19      7.08 o
   7   8  16        1.79       -1.91      6.82 o
   8   8  16        4.87        3.94      7.31 o
   9   8  16        3.68        8.60      8.17 o
   1   9  16       27.11       25.39      7.04 o
   2   9  16       25.66       14.28      6.77 o
   3   9  16        0.92       -1.75      7.82 o
   4   9  16       22.01       14.68      8.76 o
   5   9  16        8.81        5.06      8.58 o
   6   9  16        0.00       -2.21      6.86 o
   7   9  16        0.03        4.71      7.55 o
   8   9  16        3.24        0.16      7.85 o
   0  10  16        9.47        7.96      9.91 o
   1  10  16       18.16       30.06      7.68 o
   2  10  16        7.00        7.36      6.89 o
   3  10  16       24.03       18.65      9.56 o
   4  10  16        0.98       -1.89      8.66 o
   5  10  16        6.73       12.76      9.45 o
   6  10  16        6.96        4.89      9.52 o
   7  10  16       66.29       51.66     12.99 o
   1  11  16        0.00        5.94      7.38 o
   2  11  16       31.48       26.85      8.25 o
   3  11  16        0.00      -16.76      8.43 o
   4  11  16        7.71        1.46      9.86 o
   5  11  16       40.96       13.26     12.42 o
   6  11  16       19.38       -0.87     25.12 o
   0  12  16      112.25       98.55     16.00 o
   1  12  16       14.23       10.11      7.78 o
   2  12  16        0.53        0.05      7.70 o
   3  12  16       55.30       42.48     11.91 o
   4  12  16       36.46       53.72     15.15 o
   1   1  17        3.58       -2.14      4.54 o
   2   1  17        0.81        1.04      4.85 o
   3   1  17      798.73      919.49     36.94 o
   4   1  17      339.98      374.42     16.49 o
   5   1  17      223.82      189.38     28.93 o
   6   1  17        0.80        5.01      6.76 o
   7   1  17        6.48        6.01      8.90 o
   8   1  17       30.43       30.96      7.21 o
   9   1  17      282.26      430.80     19.97 o
  10   1  17       23.93       15.34      7.38 o
  11   1  17       40.90       38.00      9.00 o
   0   2  17      966.35     1006.39     65.71 o
   1   2  17       91.15      102.83     15.20 o
   2   2  17      143.33      169.02     21.35 o
   3   2  17       45.61       55.47      6.63 o
   4   2  17      150.24      168.56     11.78 o
   5   2  17       46.81       59.87      7.38 o
   6   2  17       78.33       90.81     15.79 o
   7   2  17        5.03        5.07      7.26 o
   8   2  17      109.93      146.10     18.27 o
   9   2  17       36.17       31.94      7.71 o
  10   2  17        1.39        3.54      7.05 o
  11   2  17        8.50        6.38      7.55 o
   1   3  17       24.11       18.80      5.11 o
   2   3  17      212.35      192.12     12.14 o
   3   3  17       11.83        8.19      4.93 o
   4   3  17        5.11        6.72      5.45 o
   5   3  17      101.94      120.05     17.19 o
   6   3  17      428.62      474.71     26.76 o
   7   3  17       31.68       28.51      7.25 o
   8   3  17       81.90       91.05     11.85 o
   9   3  17       12.45        5.03      8.07 o
  10   3  17       65.51       87.36     19.52 o
   0   4  17       39.41       15.20      7.32 o
   1   4  17       16.81        9.60      4.35 o
   2   4  17        7.28        0.55      4.40 o
   3   4  17      136.94      131.74     11.64 o
   4   4  17       85.41       79.25      7.98 o
   5   4  17       44.03       70.75      7.98 o
   6   4  17        3.50       -3.80      5.78 o
   7   4  17       88.67      110.97     12.76 o
   8   4  17        0.70        5.07      7.65 o
   9   4  17        9.84       13.76      8.43 o
  10   4  17       63.99       93.67     18.32 o
   1   5  17       59.29       64.90      7.06 o
   2   5  17        5.57       11.80      4.38 o
   3   5  17        0.22        1.17      4.27 o
   4   5  17      165.96      179.52     11.86 o
   5   5  17      686.72      748.28     32.22 o
   6   5  17       13.95       16.25      6.72 o
   7   5  17        0.29        5.33      6.55 o
   8   5  17      168.75      228.22     15.72 o
   9   5  17        2.45       -8.41      7.74 o
  10   5  17        0.01       -2.01      8.17 o
   0   6  17      127.78       94.58     11.70 o
   1   6  17       18.72       14.03      5.72 o
   2   6  17        6.96        0.77      6.59 o
   3   6  17      165.13      159.29     10.32 o
   4   6  17       49.62       41.84      8.14 o
   5   6  17      213.84      195.80     11.06 o
   6   6  17        8.90        7.67      6.41 o
   7   6  17       17.27       12.67      6.19 o
   8   6  17       16.59       10.30      6.58 o
   9   6  17       33.63       31.65      8.53 o
  10   6  17        7.57       13.26      8.45 o
   1   7  17      193.16      176.62     12.77 o
   2   7  17       41.06       19.57      7.52 o
   3   7  17       12.26        5.86      7.62 o
   4   7  17        0.64        1.46      5.76 o
   5   7  17       55.29       46.51      6.79 o
   6   7  17       68.50       70.77     10.97 o
   7   7  17        5.40       -2.62      5.97 o
   8   7  17        0.22       -0.84      6.47 o
   9   7  17        9.70        5.26      6.90 o
   0   8  17       52.34       37.69     10.15 o
   1   8  17        0.15       -0.24      6.02 o
   2   8  17       60.67       47.94     15.24 o
   3   8  17        1.91       -9.23      7.33 o
   4   8  17       61.58       41.47      9.85 o
   5   8  17        9.54        2.13      8.29 o
   6   8  17        5.09        6.91      6.10 o
   7   8  17        5.74       -0.31      6.45 o
   8   8  17       10.44       13.91      7.20 o
   9   8  17        0.18        1.38      7.97 o
   1   9  17        1.06       -3.36      6.29 o
   2   9  17       36.89       34.74     12.14 o
   3   9  17       55.70       27.82      9.43 o
   4   9  17        1.38      -14.15      7.94 o
   5   9  17        7.19       -5.79      8.46 o
   6   9  17       15.60        1.78     13.72 o
   7   9  17        0.07       -6.94      7.52 o
   8   9  17        2.79        1.52     10.77 o
   0  10  17       14.44        1.83      9.72 o
   1  10  17        1.50        3.59      7.02 o
   2  10  17        0.56       -2.27      9.81 o
   3  10  17        2.53       -1.05      8.69 o
   4  10  17        5.75       16.97      9.70 o
   5  10  17        0.84      -10.31      8.71 o
   6  10  17       21.98       14.81     10.75 o
   7  10  17       11.58        4.84     29.86 o
   1  11  17       10.42       15.60      8.03 o
   2  11  17        6.27        3.15      9.39 o
   3  11  17        1.15      -11.65      9.00 o
   4  11  17        4.65        2.17     11.00 o
   5  11  17       14.23       12.30     12.70 o
   0  12  17       23.50       25.12     12.03 o
   1  12  17        4.14       -0.10      7.52 o
   2  12  17       21.82       28.72     13.04 o
   3  12  17      159.78      126.75     24.95 o
   0   0  18      650.78      714.01     50.42 o
   1   0  18      858.15      946.30     45.49 o
   2   0  18      807.52      883.91     43.26 o
   3   0  18       38.21       43.45      9.59 o
   4   0  18        9.13       -0.83     11.10 o
   5   0  18       23.00        4.27     12.95 o
   6   0  18      126.77      127.22     35.83 o
   7   0  18      191.23      232.00     23.07 o
   8   0  18        1.99        5.69      9.13 o
   9   0  18       16.94       15.43     27.57 o
  10   0  18       30.89       32.36     11.72 o
   1   1  18       38.16       34.07      5.91 o
   2   1  18      137.01      157.10     10.12 o
   3   1  18       40.81       22.17      7.21 o
   4   1  18      281.32      299.21     20.01 o
   5   1  18        0.67        6.96      6.53 o
   6   1  18       29.92       19.15      7.87 o
   7   1  18       37.84       24.77      8.22 o
   8   1  18       88.18      122.12     11.07 o
   9   1  18      168.67      220.72     27.82 o
  10   1  18        3.22        0.65      9.97 o
   0   2  18      523.22      561.10     29.65 o
   1   2  18        8.95        7.99      5.08 o
   2   2  18      291.85      266.55     15.59 o
   3   2  18        2.34        2.54      5.17 o
   4   2  18      144.67      161.63     11.58 o
   5   2  18        3.24       -6.76      5.07 o
   6   2  18       38.58       68.17      9.81 o
   7   2  18        3.10        3.41      7.01 o
   8   2  18       17.39       30.04      8.92 o
   9   2  18       16.11       20.71      9.01 o
  10   2  18       17.34        6.20      9.73 o
   1   3  18      252.18      258.18     15.11 o
   2   3  18      174.71      161.19     12.26 o
   3   3  18      106.58      101.71     10.46 o
   4   3  18        3.13       -0.61      5.06 o
   5   3  18        0.27        1.79      5.78 o
   6   3  18      171.89      209.69     20.06 o
   7   3  18        1.18       -9.66      6.74 o
   8   3  18       27.85       39.32      9.40 o
   9   3  18       39.63       32.92      9.42 o
  10   3  18        0.14       -3.35      8.39 o
   0   4  18      739.97      687.98     44.40 o
   1   4  18       21.77       25.92      6.89 o
   2   4  18        0.05       -2.37      4.51 o
   3   4  18        0.06       -2.47      4.50 o
   4   4  18        6.16       10.86      6.02 o
   5   4  18       13.40        4.61      5.78 o
   6   4  18      169.07      211.19     13.68 o
   7   4  18        0.00        5.24      6.66 o
   8   4  18        7.81        7.83      7.67 o
   9   4  18        0.01        0.31      8.50 o
  10   4  18        0.01       -8.91      8.09 o
   1   5  18        2.37        2.98      5.27 o
   2   5  18       26.86       20.99      5.40 o
   3   5  18      103.13       91.66      8.66 o
   4   5  18        1.71       -0.63      4.68 o
   5   5  18       71.11       85.28      9.38 o
   6   5  18        4.74        8.51      7.81 o
   7   5  18       26.27       30.60      7.59 o
   8   5  18       15.13       10.88      7.21 o
   9   5  18        7.50        6.65      8.84 o
  10   5  18        0.03        2.42     11.32 o
   0   6  18      303.70      272.81     31.47 o
   1   6  18      145.56      127.04      9.58 o
   2   6  18       58.08       57.29      9.22 o
   3   6  18       78.06       69.79     10.01 o
   4   6  18       69.95       74.04      7.18 o
   5   6  18        0.00        0.68      7.25 o
   6   6  18       38.61       32.93      6.67 o
   7   6  18        2.93        3.04      6.00 o
   8   6  18       26.75       45.28      7.94 o
   9   6  18        3.07        0.67      7.13 o
   1   7  18        0.13       -5.98      5.75 o
   2   7  18       87.65       77.28     10.32 o
   3   7  18       36.46       11.83      7.99 o
   4   7  18        0.54       -3.77      7.43 o
   5   7  18       24.61       18.31      6.15 o
   6   7  18       19.60        7.84      5.98 o
   7   7  18       13.80        8.22      6.41 o
   8   7  18       11.70        1.47      6.51 o
   9   7  18        4.66        0.72      7.84 o
   0   8  18        5.82       -1.42      9.28 o
   1   8  18        2.27       -1.37      6.14 o
   2   8  18       22.31        7.19      7.83 o
   3   8  18       22.44       18.30     10.67 o
   4   8  18       70.41       62.61     10.69 o
   5   8  18        0.78       -8.07      8.16 o
   6   8  18       49.00       56.12     13.61 o
   7   8  18        6.84        4.45      6.79 o
   8   8  18       28.63       27.33      9.06 o
   1   9  18       11.35       15.37      7.10 o
   2   9  18        5.68       -4.52     11.17 o
   3   9  18        2.75       -7.06      8.28 o
   4   9  18        9.01       -0.67      8.53 o
   5   9  18        2.85       14.95      9.55 o
   6   9  18        3.43        9.14     10.22 o
   7   9  18       12.72        7.48     10.42 o
   0  10  18      132.97      133.24     16.65 o
   1  10  18        0.46        1.29      7.14 o
   2  10  18       37.13       40.22     10.64 o
   3  10  18        1.90        0.01      9.18 o
   4  10  18        8.17       -3.13      9.43 o
   5  10  18       11.33        8.15     10.33 o
   6  10  18        4.11       10.97     17.01 o
   1  11  18        1.69        4.89      7.93 o
   2  11  18       74.42       68.08     12.27 o
   3  11  18       14.00       14.09      9.86 o
   4  11  18        0.14      -17.24     11.92 o
   0  12  18       55.77       53.60     17.48 o
   1  12  18        0.01        9.94     15.11 o
   2  12  18        0.00       18.24     16.46 o
   1   1  19      369.71      443.97     18.11 o
   2   1  19      868.50      942.59     63.96 o
   3   1  19       11.90       10.17      6.79 o
   4   1  19       71.69       73.74     13.29 o
   5   1  19       69.32       84.79     17.40 o
   6   1  19        1.33       16.73      7.78 o
   7   1  19      150.07      193.07     18.33 o
   8   1  19       10.32        3.46      7.98 o
   9   1  19       24.09       25.36      8.01 o
  10   1  19       52.78       83.70     12.11 o
   0   2  19      109.86       91.18     14.20 o
   1   2  19        6.21        4.76      7.00 o
   2   2  19      209.75      255.99     15.49 o
   3   2  19        0.91       -2.68      6.55 o
   4   2  19        0.64        7.55      5.59 o
   5   2  19        0.07       -5.39      6.22 o
   6   2  19       18.88       17.93      7.81 o
   7   2  19       82.59      139.62     30.64 o
   8   2  19        3.59       28.33      8.88 o
   9   2  19        0.05        6.46      8.35 o
  10   2  19        2.66        1.86      9.11 o
   1   3  19      631.52      662.57     45.00 o
   2   3  19        1.61       -0.85      6.20 o
   3   3  19      112.00      125.30      9.63 o
   4   3  19       11.44        4.72      5.93 o
   5   3  19       36.62       45.10      7.50 o
   6   3  19        3.62       14.48      7.40 o
   7   3  19      197.98      271.78     19.45 o
   8   3  19       12.77       16.18      8.63 o
   9   3  19        7.96       -3.62      8.50 o
  10   3  19       50.61       45.79     12.78 o
   0   4  19      777.24      781.53     49.99 o
   1   4  19       18.72       22.90      7.00 o
   2   4  19        0.15       -5.79      6.17 o
   3   4  19        0.78       -7.24      4.95 o
   4   4  19       18.33       21.78      6.24 o
   5   4  19        0.23       -5.74      5.70 o
   6   4  19        0.55        1.60      6.53 o
   7   4  19        0.01        6.98      8.01 o
   8   4  19       85.29      113.68     15.85 o
   9   4  19       29.50       21.88     11.72 o
   1   5  19       56.51       55.49      8.80 o
   2   5  19       33.60       25.08      7.48 o
   3   5  19       35.64       30.28      5.79 o
   4   5  19        0.02        4.82      5.79 o
   5   5  19       32.93       25.28      6.89 o
   6   5  19        0.04        2.34      6.42 o
   7   5  19        3.43       13.05      9.22 o
   8   5  19        1.54        9.29      8.25 o
   9   5  19        8.31        2.57      8.71 o
   0   6  19        2.66        1.21      9.40 o
   1   6  19        7.22       -6.67      6.79 o
   2   6  19        1.03        9.24      8.51 o
   3   6  19        8.14        3.56      7.22 o
   4   6  19       19.98        9.99      6.04 o
   5   6  19       11.98        1.54      5.27 o
   6   6  19        3.46        7.43      5.99 o
   7   6  19        1.07       -6.12      5.73 o
   8   6  19        1.47       -2.39      7.44 o
   9   6  19        0.70        7.30      8.84 o
   1   7  19        0.88       -5.79      7.22 o
   2   7  19        0.11       -8.83      7.22 o
   3   7  19        0.09       -5.96      7.60 o
   4   7  19       25.65       18.38      9.37 o
   5   7  19        0.01       -8.16      7.67 o
   6   7  19        6.16        9.77      6.26 o
   7   7  19        8.91        9.87      6.68 o
   8   7  19        0.16       -3.81      6.45 o
   0   8  19        9.24       21.30     10.32 o
   1   8  19       16.15        6.78      8.30 o
   2   8  19        0.22      -13.13      9.43 o
   3   8  19        3.05        7.44      8.65 o
   4   8  19        1.83       -0.32      8.39 o
   5   8  19       14.47       12.48      9.19 o
   6   8  19       51.10       28.55     13.23 o
   7   8  19       11.54        0.04      7.79 o
   1   9  19      167.46      147.41     14.17 o
   2   9  19        1.12        5.50      9.14 o
   3   9  19        0.13       -9.50      8.17 o
   4   9  19        0.57       -9.53      8.46 o
   5   9  19       12.19       18.53     12.29 o
   6   9  19       89.21      105.65     22.88 o
   0  10  19        0.50        3.55     14.78 o
   1  10  19        7.90       -5.43      8.98 o
   2  10  19        1.87       -3.60      9.05 o
   3  10  19        7.08      -16.94      8.55 o
   4  10  19        4.08       11.84     10.40 o
   5  10  19       32.48       18.17     17.31 o
   1  11  19        0.17       -3.81      9.41 o
   2  11  19       32.36       24.82     16.89 o
   3  11  19        0.82        0.91     15.04 o
   0   0  20        0.05        3.11     10.67 o
   1   0  20        1.75        5.83      7.96 o
   2   0  20      344.63      353.10     22.99 o
   3   0  20       13.98       -6.05     10.84 o
   4   0  20        5.10       11.58     12.59 o
   5   0  20        0.02       -8.30     12.38 o
   6   0  20       71.63       66.39     19.16 o
   7   0  20      136.54      225.45     31.27 o
   8   0  20      152.33      202.94     53.84 o
   9   0  20        6.95       -5.18     14.75 o
   1   1  20      168.95      194.79     13.52 o
   2   1  20      129.83      118.77     19.44 o
   3   1  20       54.82       40.65      8.11 o
   4   1  20       39.58       39.94     10.98 o
   5   1  20        7.78        9.66     23.57 o
   6   1  20        0.53       -3.95      6.98 o
   7   1  20       68.34       61.26     10.49 o
   8   1  20       22.99       33.04      9.74 o
   9   1  20       39.91       67.38     12.66 o
   0   2  20        5.82       12.64     12.57 o
   1   2  20      118.37      113.78     13.93 o
   2   2  20       43.74       50.94     12.25 o
   3   2  20        4.03       -0.66      6.87 o
   4   2  20       16.25       22.69      7.82 o
   5   2  20       25.14       29.58      8.16 o
   6   2  20       43.72       46.00      9.13 o
   7   2  20       43.01       43.09      9.91 o
   8   2  20       45.45       56.62     10.43 o
   9   2  20        5.71        4.47      8.87 o
   1   3  20       89.20       85.41     33.83 o
   2   3  20       16.66       12.15      7.08 o
   3   3  20        0.38        2.43      6.83 o
   4   3  20        0.19       -0.46      5.73 o
   5   3  20       47.19       72.35      8.87 o
   6   3  20      189.08      247.99     16.65 o
   7   3  20        9.63       20.78      8.36 o
   8   3  20       60.39       93.40     12.68 o
   9   3  20       20.72       17.39      9.68 o
   0   4  20       95.84      107.24     12.18 o
   1   4  20        3.95       -7.71      5.97 o
   2   4  20      304.25      378.33     25.71 o
   3   4  20        0.01       -8.44      5.20 o
   4   4  20       16.25       12.08      6.17 o
   5   4  20        0.83       10.53      6.46 o
   6   4  20       18.54       12.63      6.61 o
   7   4  20      186.32      217.93     19.74 o
   8   4  20        0.89        4.38      8.28 o
   9   4  20       19.71       31.79     11.39 o
   1   5  20      173.36      136.72     11.91 o
   2   5  20       22.00       12.09      7.61 o
   3   5  20        2.70       -3.05      7.24 o
   4   5  20        7.95        7.77      5.35 o
   5   5  20       40.37       28.50      7.39 o
   6   5  20       14.55        9.81      6.76 o
   7   5  20        0.04        5.08      8.86 o
   8   5  20        2.17        5.84      8.09 o
   9   5  20        3.48       10.63     10.52 o
   0   6  20        0.04       -6.20      8.10 o
   1   6  20       31.49        8.90      7.48 o
   2   6  20       42.47       38.74      9.00 o
   3   6  20       64.87       66.68     10.21 o
   4   6  20        5.50       -1.24      7.46 o
   5   6  20        0.24        5.43      5.74 o
   6   6  20        1.30        3.95      5.87 o
   7   6  20       30.19       18.61      6.74 o
   8   6  20      130.39      165.58     23.69 o
   1   7  20        0.46        8.04      7.82 o
   2   7  20       41.69       30.85     13.28 o
   3   7  20        8.42        1.68      8.45 o
   4   7  20        9.15        6.89      8.39 o
   5   7  20       30.21       17.16     15.44 o
   6   7  20        4.49       -2.80      8.75 o
   7   7  20       15.27       10.38      6.93 o
   8   7  20        2.31       -2.55      8.33 o
   0   8  20       85.07       95.77     19.62 o
   1   8  20       28.14       39.58     10.03 o
   2   8  20        0.09      -10.86      7.86 o
   3   8  20       33.69        5.49      8.81 o
   4   8  20        0.56        6.35      8.96 o
   5   8  20       14.14       -0.23      9.11 o
   6   8  20        0.52       -0.14     10.03 o
   7   8  20        1.10        1.47     12.61 o
   1   9  20        1.26       -0.69      8.90 o
   2   9  20        2.77       -4.95      8.96 o
   3   9  20       20.45       20.59     12.64 o
   4   9  20       24.87       15.36     10.24 o
   5   9  20        3.83       12.38     10.57 o
   6   9  20        2.65      -11.91     15.28 o
   0  10  20       23.32       20.79     18.53 o
   1  10  20       11.41       16.54     10.08 o
   2  10  20       25.70       29.94     10.54 o
   3  10  20       15.49       -3.88      9.37 o
   4  10  20        1.62       -4.41     15.47 o
   1  11  20        2.10       18.54     15.48 o
   1   1  21       28.23        8.31      8.97 o
   2   1  21       49.10       39.54      8.07 o
   3   1  21        1.09        1.24      8.66 o
   4   1  21      138.05      177.06     18.01 o
   5   1  21       81.76       91.98     21.76 o
   6   1  21        8.13        4.54     15.08 o
   7   1  21       39.07       42.24      9.59 o
   8   1  21        9.56       25.77      9.90 o
   9   1  21        1.14       14.84      9.95 o
   0   2  21      537.80      652.02     50.27 o
   1   2  21       18.24        5.88      7.13 o
   2   2  21      110.31      100.07     13.47 o
   3   2  21       33.51       25.02      7.93 o
   4   2  21        1.54        8.77      9.62 o
   5   2  21       30.81       15.78     10.52 o
   6   2  21       14.20       13.61      8.09 o
   7   2  21       18.27       21.33      9.04 o
   8   2  21      124.97      153.74     15.88 o
   9   2  21        0.56       -5.71      8.57 o
   1   3  21       43.62       32.49     10.34 o
   2   3  21      374.15      416.57     37.91 o
   3   3  21      136.25      142.16     19.26 o
   4   3  21        1.43       -2.58      7.90 o
   5   3  21       50.09       68.64     22.15 o
   6   3  21        0.02        7.78      7.87 o
   7   3  21       42.57       46.75      9.71 o
   8   3  21       25.69       27.82      9.04 o
   9   3  21        2.23        6.28     24.40 o
   1   4  21       31.70       26.81     11.55 o
   2   4  21        2.28        2.96      7.06 o
   3   4  21        7.62        1.32      9.43 o
   4   4  21        0.94       -5.24      5.88 o
   5   4  21        4.85        9.38      6.61 o
   6   4  21        0.60       -1.67     11.15 o
   7   4  21        2.43        0.52      9.82 o
   8   4  21        5.43       -0.62      8.00 o
   1   5  21        8.35        3.06      7.16 o
   2   5  21       57.66       46.46      9.13 o
   3   5  21        1.38       -7.31      7.63 o
   4   5  21       11.50        3.10      8.18 o
   5   5  21       24.11       23.57      6.58 o
   6   5  21       29.04       33.01      8.49 o
   7   5  21        4.30        5.69     13.01 o
   8   5  21        3.73        5.20      9.68 o
   0   6  21       14.69        1.99     14.24 o
   1   6  21        2.11        7.22      8.07 o
   2   6  21        1.64       -2.54      7.93 o
   3   6  21       34.48       37.31      9.57 o
   4   6  21        3.02       -8.76      7.81 o
   5   6  21        1.32       -2.86      8.54 o
   6   6  21       11.84        7.26      8.21 o
   7   6  21        5.85       12.06      7.51 o
   8   6  21        2.12       -3.65      7.91 o
   1   7  21       18.96        9.63      8.65 o
   2   7  21        0.11      -11.23      9.21 o
   3   7  21       61.99       35.23     11.56 o
   4   7  21        0.05       -6.89      8.43 o
   5   7  21        2.72       -2.95      9.02 o
   6   7  21       61.53       45.62     11.66 o
   7   7  21        6.88       -8.49     11.65 o
   0   8  21        0.00       -6.66     16.11 o
   1   8  21       28.10       15.98      9.55 o
   2   8  21       10.02       -4.31      8.50 o
   3   8  21       52.57       37.10     10.41 o
   4   8  21        0.86      -16.83      8.42 o
   5   8  21        7.43       -0.45      9.74 o
   6   8  21        3.28        7.25     12.19 o
   1   9  21        0.87       -4.30      9.11 o
   2   9  21        0.00        3.20      9.09 o
   3   9  21        4.20       -4.93      9.12 o
   4   9  21       23.98       31.75     13.50 o
   5   9  21       10.36       17.51     16.48 o
   1  10  21       31.46       31.76     16.87 o
   2  10  21        5.40       24.44     16.16 o
   3  10  21        6.74        5.10     15.33 o
   0   0  22       91.80       55.91     15.18 o
   1   0  22       14.79       -5.04     11.29 o
   2   0  22        8.40        1.33     12.53 o
   3   0  22        0.33       14.97     13.16 o
   4   0  22       44.30       30.97     15.01 o
   5   0  22       35.36       30.35     16.60 o
   6   0  22      135.27      216.84     30.68 o
   7   0  22       53.10       67.18     21.39 o
   8   0  22       39.60       37.07     20.35 o
   1   1  22        1.00       -3.34      7.00 o
   2   1  22        6.02        3.55     11.11 o
   3   1  22       13.08       14.43      9.90 o
   4   1  22       11.05       11.89     10.08 o
   5   1  22        4.12       10.85     10.65 o
   6   1  22       25.63       18.31     11.96 o
   7   1  22        0.19       -1.02     16.03 o
   8   1  22       16.13       12.47     21.84 o
   1   2  22       25.46       23.77     10.15 o
   2   2  22        0.05       -7.96      6.76 o
   3   2  22      114.65      132.00     15.48 o
   4   2  22        1.69        7.76     10.26 o
   5   2  22        9.66        1.95     10.19 o
   6   2  22        5.79       -4.27     10.74 o
   7   2  22       20.54       26.04      9.31 o
   8   2  22       17.63       29.66     11.58 o
   1   3  22       42.15       41.49     10.86 o
   2   3  22       14.05       14.47     14.45 o
   3   3  22       11.85        7.80      7.99 o
   4   3  22        0.94        2.56     10.20 o
   5   3  22       66.94       73.17     13.91 o
   6   3  22        0.25       -7.66     10.51 o
   7   3  22       91.29      113.89     13.04 o
   8   3  22        0.85        2.73      8.84 o
   0   4  22      115.60       34.66     15.19 o
   1   4  22      150.93      146.97     16.82 o
   2   4  22       30.36       25.29      8.37 o
   3   4  22       70.67       67.90     13.40 o
   4   4  22        0.09       -2.28      8.12 o
   5   4  22        1.19       -4.09      7.98 o
   6   4  22       18.65        6.96      7.81 o
   7   4  22        0.29       12.40      8.49 o
   8   4  22        2.33        6.52      9.59 o
   1   5  22      111.35       62.17     12.94 o
   2   5  22        3.23        5.18      7.78 o
   3   5  22       18.95        2.48      8.01 o
   4   5  22        7.62        7.15      8.85 o
   5   5  22       58.58       64.67      8.88 o
   6   5  22        0.86        8.61     11.05 o
   7   5  22        0.63       -4.57     10.61 o
   0   6  22       23.07       -2.82     15.47 o
   1   6  22        7.49       -7.02     10.77 o
   2   6  22       23.70       10.28      9.03 o
   3   6  22       46.05       61.73     10.88 o
   4   6  22       28.49       25.38      9.90 o
   5   6  22        1.59       -6.04      9.66 o
   6   6  22        2.41        2.48      9.40 o
   7   6  22        5.41       11.24      9.24 o
   1   7  22        2.05       -2.03     11.61 o
   2   7  22        0.30       -4.87      8.90 o
   3   7  22        0.00       -8.49     11.33 o
   4   7  22       18.90       24.34     11.08 o
   5   7  22       24.24       20.46     10.36 o
   6   7  22        4.51       -7.57     11.19 o
   0   8  22       22.29       10.54     19.04 o
   1   8  22        3.75      -33.25     16.62 o
   2   8  22        0.14        3.05     10.57 o
   3   8  22       52.52       41.58     10.96 o
   4   8  22        0.63        7.15     10.11 o
   5   8  22       85.31       97.18     17.02 o
   1   9  22        7.05       -4.26     12.49 o
   2   9  22        0.66       -5.98     11.16 o
   3   9  22       33.25       46.74     18.74 o
   1   1  23       51.64       51.98     12.00 o
   2   1  23        1.81       -4.07      9.01 o
   3   1  23        1.33        7.75      9.76 o
   4   1  23        9.39       17.27     10.87 o
   5   1  23        7.65       11.17     11.23 o
   6   1  23        2.11       10.79     12.33 o
   7   1  23        0.14       17.31     12.30 o
   8   1  23        0.14      -18.15     17.29 o
   0   2  23      147.20      153.12     23.30 o
   1   2  23       13.80        0.04     16.43 o
   2   2  23        0.37       -4.97     16.64 o
   3   2  23        0.12      -11.36      9.07 o
   4   2  23       39.42       47.01     11.89 o
   5   2  23      103.61      108.48     32.14 o
   6   2  23       73.98       93.90     20.22 o
   7   2  23       16.51       -1.03     29.03 o
   8   2  23        2.82       13.89     10.97 o
   1   3  23      101.79       80.05     16.57 o
   2   3  23        6.12        4.68     10.03 o
   3   3  23       76.11       48.05     12.35 o
   4   3  23        0.31       -1.36     12.27 o
   5   3  23       41.82       54.87     21.95 o
   6   3  23        6.73        7.63     13.11 o
   7   3  23        0.32        7.15      8.77 o
   0   4  23        0.00        2.43     13.67 o
   1   4  23       39.14       21.78     11.00 o
   2   4  23        3.58       -3.57      9.63 o
   3   4  23       14.14        5.44     10.68 o
   4   4  23        8.94       19.47     13.03 o
   5   4  23       10.28        0.32     11.91 o
   6   4  23        1.89        2.03      7.72 o
   7   4  23       33.03       19.33     14.95 o
   1   5  23        0.20      -18.34      9.81 o
   2   5  23        1.95       10.98      8.43 o
   3   5  23        9.33        6.96     12.39 o
   4   5  23      147.90      161.23     55.03 o
   5   5  23        0.08       11.55     15.88 o
   6   5  23       10.07        5.27      8.04 o
   7   5  23        3.18       11.74     14.35 o
   0   6  23        0.00       -4.23     15.78 o
   1   6  23        0.92      -20.89     10.45 o
   2   6  23       21.93       21.14      9.52 o
   3   6  23        3.68       -6.76      8.59 o
   4   6  23        7.75       -8.98      8.82 o
   5   6  23        0.00       -7.24      9.51 o
   6   6  23       14.39       -8.32     14.00 o
   1   7  23        0.31      -17.46     13.41 o
   2   7  23       15.59       23.26     10.12 o
   3   7  23        1.47        4.21     10.25 o
   4   7  23        2.58       -0.89      9.54 o
   5   7  23       26.88       38.02     38.32 o
   0   8  23       33.87       16.89     19.66 o
   1   8  23       18.35       22.56     14.22 o
   2   8  23        1.93        0.58      9.75 o
   3   8  23       34.67       26.76     15.28 o
   4   8  23        7.77        9.99     15.92 o
   1   0  24        2.90      -10.71     13.08 o
   2   0  24       25.37       13.45     13.69 o
   3   0  24       76.23      109.44     22.11 o
   4   0  24       66.76       67.47     18.88 o
   5   0  24        3.15       36.57     18.08 o
   6   0  24       69.35       37.50     19.19 o
   7   0  24       14.15       22.37     18.75 o
   1   1  24        0.29       -6.95     13.24 o
   2   1  24       17.69       14.96     10.16 o
   3   1  24        7.72        1.55     10.16 o
   4   1  24       26.66       28.56     11.52 o
   5   1  24        1.07        6.93     11.11 o
   6   1  24        0.44       -3.61     11.24 o
   7   1  24        0.19       -9.95     12.42 o
   0   2  24       14.81       16.36     15.49 o
   1   2  24       11.29      -17.63     11.80 o
   2   2  24       14.57      -12.83     14.02 o
   3   2  24       11.77       29.72     16.51 o
   4   2  24      102.54      107.23     28.08 o
   5   2  24       13.07       15.66     11.80 o
   6   2  24        3.08       -8.12     11.57 o
   7   2  24        0.57       10.04     18.74 o
   1   3  24        0.90      -15.56      9.80 o
   2   3  24       99.01       84.17     14.18 o
   3   3  24       46.48       44.15     18.05 o
   4   3  24       12.49       -0.79     14.90 o
   5   3  24       32.98       25.87     13.29 o
   6   3  24       11.18       -2.33     13.07 o
   7   3  24        0.15        4.64     17.81 o
   0   4  24       49.81       35.50     17.39 o
   1   4  24        8.88      -13.80     16.06 o
   2   4  24       34.85       21.63     12.25 o
   3   4  24        6.54        5.32      8.67 o
   4   4  24        0.07        1.92     18.09 o
   5   4  24       45.23       27.66     20.23 o
   6   4  24        0.97       21.25     18.39 o
   1   5  24        1.70       -9.38     11.20 o
   2   5  24       37.64       28.21     13.53 o
   3   5  24        1.30      -12.19      8.39 o
   4   5  24       39.83       26.54     10.21 o
   5   5  24        1.37        1.59     11.47 o
   6   5  24        0.82       -6.07     13.99 o
   0   6  24        1.42      -16.19     16.71 o
   1   6  24        0.08      -12.18     11.89 o
   2   6  24       12.32       -2.09     11.88 o
   3   6  24       68.32       66.30     15.89 o
   4   6  24       42.56       20.26     10.61 o
   5   6  24       62.70       55.82     15.59 o
   1   7  24       22.63       -6.50     14.46 o
   2   7  24        0.02        7.56     13.37 o
   3   7  24       33.78       42.52     14.17 o
   4   7  24       43.50       65.39     15.38 o
   1   1  25        1.35      -11.18     14.53 o
   2   1  25       38.34       32.62     16.88 o
   3   1  25       28.01       32.55     22.57 o
   4   1  25        0.65       10.32     11.44 o
   5   1  25       27.29       26.79     12.91 o
   6   1  25        3.26       -5.69     30.47 o
   0   2  25        0.04        3.82     15.30 o
   1   2  25        1.15        9.10     15.45 o
   2   2  25        2.21       -1.91     16.08 o
   3   2  25       11.49       -7.68     15.24 o
   4   2  25        9.35        1.25     11.12 o
   5   2  25        0.94       17.46     12.60 o
   6   2  25       14.21       16.77     13.31 o
   1   3  25       11.12        9.82     11.73 o
   2   3  25       35.11        5.49     16.16 o
   3   3  25        1.81       12.78     16.94 o
   4   3  25       35.04       31.93     18.39 o
   5   3  25       15.19       -2.55     19.09 o
   6   3  25        1.21       29.40     19.19 o
   0   4  25        0.41      -11.59     15.51 o
   1   4  25        3.44       -8.04     11.30 o
   2   4  25      115.93      102.77     16.01 o
   3   4  25      104.35      107.35     24.11 o
   4   4  25        8.15        1.02     19.98 o
   1   5  25        4.51        0.73     12.30 o
   2   5  25       49.12       33.76     14.00 o
   3   5  25        1.26       -8.13     12.94 o
   4   5  25        0.13        3.77     14.64 o
   0   6  25        5.89       10.61     19.34 o
   1   6  25       44.84       36.47     14.85 o
   2   6  25       13.77        3.92     13.54 o
   3   6  25        6.70      -15.58     17.88 o
   3   0  26       19.65        2.50     15.49 o
   4   0  26       29.92       17.09     17.48 o
   5   0  26        1.33       33.05     19.26 o
   2   1  26        0.04      -20.09     14.65 o
   3   1  26        0.79        9.90     16.73 o
   4   1  26        3.28        3.21     11.59 o
   5   1  26       20.85       14.11     12.53 o
   1   2  26       11.76       -2.66     16.59 o
   2   2  26       17.35       -4.57     16.74 o
   3   2  26        2.22       -2.43     16.86 o
   4   2  26        7.56       -8.45     16.32 o
   5   2  26        1.27       -2.95     12.00 o
   1   3  26       14.95      -14.96     15.67 o
   2   3  26        2.07      -14.11     17.40 o
   3   3  26       33.18       30.55     19.78 o
   4   3  26        3.84       -6.76     16.69 o
   0   4  26       14.37      -18.91     15.59 o
   1   4  26        0.08       -7.90     11.95 o
   2   4  26       26.03       24.23     19.09 o
   3   4  26       38.90       11.12     18.13 o
   4   4  26        0.16        4.91     14.16 o
   1   5  26        4.30       -2.95     13.39 o
   2   5  26       13.66      -13.43     12.43 o
   0   6  26       59.73       74.29     24.69 o
   1   6  26        2.57        3.40     19.46 o
   3   1  27        1.74        6.74     17.69 o
   4   1  27        7.96       15.48     18.24 o
   1   2  27        7.93       10.09     17.78 o
   2   2  27        8.29        4.46     17.79 o
   3   2  27        1.25      -10.44     17.50 o
   1   3  27        0.12      -24.19     16.20 o
   2   3  27        0.78       -2.58     17.86 o
   3   3  27        0.55        8.54     19.62 o
   0   4  27        4.69        0.02     17.80 o
   1   4  27        0.41      -18.67     11.97 o
   2   4  27        1.36        3.70     18.37 o
 
